# Supplementary material for: Conserved Pseudoknots in lncRNA MEG3 Are Essential for Stimulation of the p53 Pathway
Source: Mol Cell. 2019 Sep 5;75(5):982–995.e9. doi: 10.1016/j.molcel.2019.07.025 (PMC6739425; doi:10.1016/j.molcel.2019.07.025)
Supplement: Table S2. Evolutionary Conservation of the MEG3 Exons, Related to Figure 2 [file mmc2.xlsx]

## Sheet: Sheet1
	Table S2: Evolutionary conservation of the MEG3 exons (Related to Fig. 2).
	Order		Species		Chromosome	Transcript ID		BLAT1			Infernal
	(subgroup)	Common name		Latin name		(NCBI	D1	D2-D3	D4-D5	D2-D32		number
						reference number)	(E1-E2)	(E3)	(E10-E12)	(E3)		of H27 TR
	Primates
	(Humans)	Human		Homo sapiens	14	NR_002766.2	E1-E2	E3	E10-E12	seed		6
	(Great apes)	Chimpanzee		Pan troglodytes	14	hypothetical	E1-E2	E3	E10-E12	seed		6
		Bonobo		Pan paniscus	14	hypothetical	E1-E2	E3	E10-E12	final		6
		Gorilla		Gorilla gorilla	14	hypothetical	E1-E2	E3	E10-E12	final		6
		Orangutan		Pongo abelii	14	NR_037685.1	E1-E2	E3	E10-E12	final		6
	(Lesser apes)	Gibbon		Nomascus leucogenys	22a	hypothetical	E1	E3	E10-E12	final		6
	(Monkeys)	Rhesus macaque		Macaca mulatta	7	hypothetical	E1-E2	E3	E10-E12	seed		6
		Baboon		Papio anubis	7	hypothetical	E1-E2	E3	E10-E12	final		6
		Golden monkey		Rhinopithecus roxellana	KN299482v1	hypothetical	E1-E2	E3	E10-E12	final		6
		Green monkey		Chlorocebus sabeus	24	hypothetical	E1-E2	E3	E10-E12	final		6
		Proboscis monkey		Nasalis larvatus	7 and Un_JMHX01250125v1	hypothetical	E1-E2	E3	E10-E12	final		6
		Marmoset		Callithrix jacchus	10	hypothetical	E1-E2	E3	E10-E11	final		5
		Squirrel monkey		Saimiri boliviensis	JH378253	hypothetical	E1-E2	E3	E10-E12	final		4
	(Prosimians)	Bushbaby		Otolemur garnettii	GL873539	hypothetical	E1	E3	E12	final		4
		Malayan lemur		Galeopterus variegatus	NW_007729566v1	hypothetical	E1-E2	E3	E10, E12	final		6
		Mouse lemur		Microcebus murinus	KQ057910v1	hypothetical	N.I.	E3	E11-E12	final		3
		Tarsier		Tarsius syrichta	KE942342v1 and KE935878v1	hypothetical	E2	E3	E12
	Rodentia
		Mouse		Mus musculus	12	NR_003633.3	E1-E2	E3	E10-E12	seed		4
		Rat		Rattus norvegicus	6	NR_131064.1	E1-E2	E3	E10-E12	final		3
		Squirrel		Spermophilus tridecemlineatus	JH393414	hypothetical	E1-E2	E3	E10, E12	seed		6
		Kangaroo rat		Dipodomys ordii	5495	hypothetical	N.I.	E3	E12	seed		4
		Naked mole-rat		Heterocephalus glaber	JH602047	hypothetical	N.I.	E3	E12	final		4
		Chinese hamster		Cricetulus griseus	KE377858	hypothetical	E1-E2	E3	E10, E12	final		2
	Eulipotyphla
		Hedgehog		Erinaceus europeus	JH835375	hypothetical	N.I.	E3	E12	final		3
		Shrew		Sorex araneus	JH798154	hypothetical	N.I.	E3	E11	final
	Chiroptera
		Megabat		Pteropus vampyrus	9479	hypothetical	E1	E3	E12	seed		4
		Microbat		Myotis lucifugus	GL430690 and AAPE02067072	hypothetical	E1-E2	E3	E12	seed		4
	Artiodactyla
		Cow		Bos taurus	21	NR_037684.1	E1-E2	E3	E10-E12
		Bison		Bison bison	KN265017v1	hypothetical	E1-E2	E3	E10-E12	final
		Pig		Sus scrofa	7	NR_021488.1	E1-E2	E3	E10-E12	seed		3
		Alpaca		Vicugna pacos	KB632524	hypothetical	E1-E2	E3	E12	final		3
		Sheep		Ovis aries	18	hypothetical	E1-E2	E3	E10, E12
		Minke whale		Balaenoptera acutorostrata	KI537651	hypothetical	E1-E2	E3	E10-E12	final		5
		Dolphin		Tursiops truncatus	JH472808	hypothetical	E1-E2	E3	E10-E12	seed		4
	Perissodactyla
		Horse		Equus caballus	24	hypothetical	E1-E2	E3	E12	seed		3
		White rhinoceros		Ceratotherium simum	JH767771	hypothetical	E1-E2	E3	E10, E12	seed		3
	Pholidota
		Chinese pangolin		Manis pentadactyla	KN007316	hypothetical	E1-E2	E3	E12	seed		4
	Carnivora
		Dog		Canis lupus familiaris	8	hypothetical	E1-E2	E3	E10, E12	seed		4
		Cat		Felix catus	B3	hypothetical	E1-E2	E3	E12	seed		4
		Panda		Ailuropoda melanoleuca	GL192537.1	hypothetical	E1-E2	E3	E10, E12	seed		4
		Ferret		Mustela putorius furo	GL896944	hypothetical	E1-E2	E3	E12	seed		4
	Xenarthra
		Armadillo		Dasypus novemcinctus	JH578131	hypothetical	E1	E3	N.I.
	Afrotheria
		Elephant		Loxodonta africana	9	hypothetical	E2	E3	E10, E12	seed		4
		Manatee		Trichechus manatus	JH594651	hypothetical	E1-E2	E3	E10, E12	final		4
		Tenrec		Echinops telfairi	JH980297	hypothetical	N.I.	E3	E12	final		4
	Marsupialia
		Tasmanian devil		Sarcophilus harrisii	1_GL834715_random	hypothetical	N.I.	E3	N.I.
	Notes:
	1: N.I. = not identified
	2: seed = sequence included in the cmbuild seed alignment; final = sequence included by cmsearch in the final alignment
