# Supplementary material for: Conserved Pseudoknots in lncRNA MEG3 Are Essential for Stimulation of the p53 Pathway
Source: Mol Cell. 2019 Sep 5;75(5):982–995.e9. doi: 10.1016/j.molcel.2019.07.025 (PMC6739425; doi:10.1016/j.molcel.2019.07.025)
Supplement: Data S1. Sequence Alignments of v1, Related to Figure 2 — The first alignment in the file, named “E3-7 clustal_19sequences.sto” reports the Clustal omega alignment of 19 seed sequences of E3 (∼D2-D3); 8 the second alignment in the file, named “E3-Infernal_41sequences.sto” reports the Infernal alignment 9 of 41 sequences of E3 (∼D2-D3); the third alignment in the file, named “E1E2-Clustal_33sequences.sto” 10 reports the Clustal omega alignment of 33 sequences of E1-E2 (∼D1); the fourth alignment in the file, 11 named “E12-Clustal_40sequences.sto” reports the Clustal omega alignment of 40 sequences of E12. [file mmc3.zip]

Archive with 1 entries (1 files):
- MEG3_draft9_DataFile1.sto
