# Supplementary material for: Conserved Pseudoknots in lncRNA MEG3 Are Essential for Stimulation of the p53 Pathway
Source: Mol Cell. 2019 Sep 5;75(5):982–995.e9. doi: 10.1016/j.molcel.2019.07.025 (PMC6739425; doi:10.1016/j.molcel.2019.07.025)
Supplement: Data S1. Sequence Alignments of v1, Related to Figure 2 — The first alignment in the file, named “E3-7 clustal_19sequences.sto” reports the Clustal omega alignment of 19 seed sequences of E3 (∼D2-D3); 8 the second alignment in the file, named “E3-Infernal_41sequences.sto” reports the Infernal alignment 9 of 41 sequences of E3 (∼D2-D3); the third alignment in the file, named “E1E2-Clustal_33sequences.sto” 10 reports the Clustal omega alignment of 33 sequences of E1-E2 (∼D1); the fourth alignment in the file, 11 named “E12-Clustal_40sequences.sto” reports the Clustal omega alignment of 40 sequences of E12. [file mmc3.zip › MEG3_draft9_DataFile1.sto]

# Data File 1: Sequence alignments of v1 (Related to Fig. 2).               #
# The first alignment in the file, named �E3-clustal_19sequences.sto�       #
# reports the Clustal omega alignment of 19 seed sequences of E3 (~D2-D3);  #
# the second alignment in the file, named �E3-Infernal_41sequences.sto�     #
# reports the Infernal alignment of 41 sequences of E3 (~D2-D3);            #
# the third alignment in the file, named �E1E2-Clustal_33sequences.sto�     #
# reports the Clustal omega alignment of 33 sequences of E1-E2 (~D1);       #
# the fourth alignment in the file, named �E12-Clustal_40sequences.sto�     #
# reports the Clustal omega alignment of 40 sequences of E12.               #

################ E3-clustal_19sequences.sto ###################

# STOCKHOLM 1.0

Human       CTAGGAGCACGGTTTCCTGGATCCCACCAACATACAAAGCAGCCACTCAC
Macaque     CTAGGAGCACGGATTCCTGGATCCCACCAGCATACAAAGCAGCCACTGAC
Chimpanzee  CTAGGAGCACGGATTCCTGGATCCCACCAACATACAAAGCAGCCACTCAC
Mouse       --------------------------------------------------
Squirrel    --------------------------------------------------
Horse       CTAGGAGCACCGATTCCTGGATCCCCCCAGCATACAAAGCAGCCGCTGGC
Rhino       CTAGGAGCACCGATTCGTGGATCCCACCAGCATACACAGCAGCCACGGGC
Dog         GTAGGAGCTCTGACCCCTGGATGGCACCGGCATACCAAGCAGCCACTGGC
Cat         -CTAGGAGTTCGACCCCTGGATGGCACCAGCGTCCAAAGCAGCCCCTGG-
Ferret      CTAGGAGCTCGGACCCCTGGATGGCACCAGCGTACAAAGCAGCCACTGGC
Panda       CTAGGAGCTCCGACCCCTGGATGACACCAGTATACAAAGCAGCCACTGGC
Pig         CTGGGAACACGGATTCCTGGATCCCACCAGCCTACGAAGAAAGCCACGGG
Dolphin     CTAGGAGCACGGATTCCTGGATGCCACCAGCATACAAAGCAGCCACTGGC
Megabat     GTAGGAGCGCCGATTCCTGGACCCCACCAGCATACGAAGCAGCCACTGGT
Microbat    TCAGGAGCGCCCATTTTTGGATCCCACCCGCATACCAAGCAGCCACTGGC
Armadillo   ---CTGGGAGCAGTTCCCGCACCCCTCCAGGATGCCAGGTGGCCCCGGGC
Elephant    --------------------------------------------------
KangarooRat --------------------------------------------------
Pangolin    CTAGGAGCACCAATCCCTGGATGCCACCAGCATACAAAGCAGCCACTGGC

Human       TG---------------------ACCCCCAGGACCAGGATGGCAAAGGAT
Macaque     TG---------------------ACCCTCAGGACCAGGATGGCAAAGGAT
Chimpanzee  TG---------------------ACCCCCAGGACCAGGATGGCAAAGGAT
Mouse       --------------------------------------------------
Squirrel    --------------------------------------------------
Horse       AGAGACCCC-------------------CAGGACCAGGACGACGAGGGAT
Rhino       AGAGACCCC-------------------CAGGACCAGGATGACAAAGGAT
Dog         AGAGACCCCCCCCC----------CCCCCGGGATGAGGATGACGAAGGAT
Cat         --------------------------------------------------
Ferret      AGAGACCACCCCCCCATGCCCACACCACCAGGACGAGGATGACTGAGGAT
Panda       AGAGACC-------------------CCCCGGACGAGGATGACAGAAGAT
Pig         CG-----------------GCGTACCCCTGGGGCCAGGACGACCAAGGAG
Dolphin     AGTG-------------------ACACCCGGGACCAGGACGACGAAGGAT
Megabat     GGAGAC-------------------CCCCGGCACCAGGACCACGGAGGAC
Microbat    AGAGACC------------------CCCCAGGACCAGGACCACAGAGGCT
Armadillo   CG---------------------ACCCCCAGGACCAGGAC-CTGAAGGAC
Elephant    --------------------------------------------------
KangarooRat --------------------------------------------------
Pangolin    AGAGAGCCC-------------------CCAGGACCAGGTGGTGAAGGAT

Human       GAAGAGGACCGGAACTGACCAGCCAGCT----------------------
Macaque     GAAGAGGACCGGAACTGACCAGCCAGCT----------------------
Chimpanzee  GAAGAGGACCGGAACTGACCAGCCAGCT----------------------
Mouse       ----------------------------------CAAGGAGCACGGATTC
Squirrel    --------------------------------------------------
Horse       GAAGAGGACCAGGACTGACAAGCCAGCTGTCCCTCTTGGCTAAAGGCTTG
Rhino       GAAGAGGACCAGAACTGACAAGCCAGCTGTCCCTCTTGGCTAAAGGCTTA
Dog         GAAGAGGACCAGAACCGACCAGCCAGCT----------------------
Cat         --------------------------------------------------
Ferret      GAAGAGGACCAGAACCGACCAGCCAGTT----------------------
Panda       GAAGAGGACCAGAACTGACCAGCCATCT----------------------
Pig         GAGGACGACCAGAACTGA-----CCAGC----------------------
Dolphin     GAAGAGGACCAGAACTGA-----CCAGC----------------------
Megabat     GAAGAGGACCAGAAGTGACCAGCCAGCC----------------------
Microbat    GAAGAGGACCAGAACTGACCAACCAGCT----------------------
Armadillo   GAAGAGGACCCGCGACCA--------------------------------
Elephant    ----------------------------------CTCGGAGCACGG----
KangarooRat --------------------------------------------------
Pangolin    GAAGAGGACCAGAACTGACCAGGTGGC-----------------------

Human       --------------------------------------------------
Macaque     --------------------------------------------------
Chimpanzee  --------------------------------------------------
Mouse       CA----------------GGAACCCACTACC----------------ATA
Squirrel    -------CCCTGAGTGTGGACTCCTGGATCCCACCAGCA---------TA
Horse       AACCAGTGC-----------------------------------------
Rhino       AACCGGTGCCCTAGTGAGGGGGCATTGGCCGCTACCCCTGACCTTTGTTA
Dog         --------------------------------------------------
Cat         ---------------CAGAGACCCCTTCCCCCCCCTGTGGACCAGGATGA
Ferret      --------------------------------------------------
Panda       --------------------------------------------------
Pig         --------------------------------------------------
Dolphin     --------------------------------------------------
Megabat     --------------------------------------------------
Microbat    --------------------------------------------------
Armadillo   --------------------------------------------------
Elephant    --------------------ATCCCAGGATC----CCATCAG----CCCA
KangarooRat -------------CTGAGGACACCTGGATCCCCGCTCCC-A----TCAAG
Pangolin    --------------------------------------------------

Human       --------------------------------------------------
Macaque     --------------------------------------------------
Chimpanzee  --------------------------------------------------
Mouse       CAGAGCAACTCCTTGTGGACCCCCCTGGGATCAGGACAGCGAGGGACA-A
Squirrel    CCAAGCAGCCTCCAGGAG---CCACCAAGACCAGGACG-----ACGTGGG
Horse       --------------------------------------------------
Rhino       GTGAGGGGGCATTGGCCGC-TACCCCTGACCTTTGTTAGTGAGGGGGCAT
Dog         --------------------------------------------------
Cat         CGAAGGACGAAGAGGC--------------------------GGGAGAAG
Ferret      --------------------------------------------------
Panda       --------------------------------------------------
Pig         --------------------------------------------------
Dolphin     --------------------------------------------------
Megabat     --------------------------------------------------
Microbat    --------------------------------------------------
Armadillo   -------------------------------------------------C
Elephant    CAGAGCAGCCACG-GGCGG-ACCCCCAGGACCAAGACAGTGAAGGATG--
KangarooRat CAGAACAGCCACCCGAA-----------------------GACCCCCAGG
Pangolin    --------------------------------------------------

Human       -----------------------------GTCCCTCTTACCTAAAGACTT
Macaque     -----------------------------GTCCCTCTTGCCTAAAGACTT
Chimpanzee  -----------------------------GTCCCTCTTACCTAAAGACTT
Mouse       GCGACAAAGAGGATCATCAGTGGCCAGCTAGTTTCTCTGGTTCAAACCTT
Squirrel    ATGAAGAGGACCAGAGCCCACCCTCTGCTGACCCTTCCGGCTAAAGACTT
Horse       --------------------------------------------------
Rhino       TGGCCG--CTACCCCTGACCTTTGTTAGTGAGGGGGCATTGGCCGCTACC
Dog         -----------------------------CTCCCTCTTGGCTGAATGCTT
Cat         CCCCCGGAGGAGCGCCACCCTGCACCCAGCCTTCCTTGGCTAAATGCTCA
Ferret      ----------------------------CTTCCCTCTTGGCCGAATGTTT
Panda       -----------------------------CTCCCTCTTGGCTGAATGTTG
Pig         ----------------------------CAGCCCCCTTGGCTAAAGGCTT
Dolphin     ----------------------------TGTCCCTCTTGGCTAACGGCTT
Megabat     -----------------------------GTTCCTCTTCTTTAAAGGCTT
Microbat    -----------------------------GTTCCTCTTGGCTAAAGACTT
Armadillo   CGGACCGTCCC-CCCGACCGCTGGCCGGCTCGCCCTCCTGGCTAAGGCCT
Elephant    --ATCAGGACCAGAGCTCACCCACCTGCTGCCCCTCTTGGCTAAATGCTT
KangarooRat ACTGGGAAGACCACAGATGAAGAGCACCGGCCACTCTTCACTAAAGACCT
Pangolin    -----------------------------TGTTCCTCTTGCTAATGGCTT

Human       AAACCAATGCCCTAGTGAGGGGGCATTGGGCATTAAGCCCTGACCTTTGC
Macaque     AAACCAATGCCCTAGTGAGGGGGCATTGGGCATTAAGCCTTGACCTTTGC
Chimpanzee  AAACCAATGCCCTAGTGAGGGGGCATTGGGCATTAAGCCCTGACCTTTGC
Mouse       GAACCAGTGCCCTAGTGAGGGGGCACTGGCCA-TGGCCCTTGACCTTTGC
Squirrel    AAACCAATGCCCTAGTGAGGGGGCATTGGCGGGTAGCCCCTGCCTGTGCT
Horse       ----------CCTAGTGAGGGGGCACTGGCTGCTAACCCCTGATCTTTGC
Rhino       CCTGACCTTTGTTAGTGA-GGGGGCATTGGCCGCTACCCCTGACCTTTGC
Dog         AAACCGATGCCCTAGTGAGGGGGCATTGGTCATTAACCCTTGACCTTTGC
Cat         AAACCAATGCCCTAGTGAGGGGGCATTGGTCGTTAACCTCTGACCTTTGC
Ferret      AAACCAATGCCCTAGTGAGGGGGCATTGGTCATTAACCCCTGACCTTTGC
Panda       AAACCAATGCCCTAGTGAGGGGGCATTGGTCATTAACCCCTGACCTTTGC
Pig         AGACCTGTGCCCTAGTGAGGGGGCATTGGTTGCCAACCCCTGACCTTTGC
Dolphin     AAACCAATGCCCTAGTGAGGGGGCATTGGTCATTAATGCCGGACCTTTGC
Megabat     AAACCAATGCCCTAGTGAGGGGGCATTGGTCGTTAACCCCTGACCTTCGC
Microbat    AATCCAATGCCCTAGTGAGGGGGCATTGGACATTAACCCCTGACCTTTGC
Armadillo   GAACCAATGCCTTCGTGAGGGGCATTGGGCGC-GCCCCGCGCCCCGTGGC
Elephant    AAACCAATGCCCTAGTGAGGGGGCACTGGTCGTTAACCCCTGACCTTTGC
KangarooRat AAACCAATGCCCTAGTGAGGGGGCATTGGTCC-TGACCCCTGACCTCTGC
Pangolin    AAACCCATGCCCTAGTGAGGGGGCACTGGTCATTAACCCCTGACTTTTGC

Human       TATGCTCATACTTTGACTCTATGAGTACTTTCCTATAAGTCTTTGCTTGT
Macaque     TATGCTCATGCTGTGACTCTATGAGTACTTTCCTATAAGTCTT----TGT
Chimpanzee  TATGCTCATACTTTGACTCTATGAGTACTTTCCTATAAGTCTTTGCTTGT
Mouse       TCTGCTTGTGTCT--TGAGTCTGAGCCCTTTCCTGTACATCTGTGCTCGT
Squirrel    TGAGCTCGTGTGT-------GT-GTGTGCTTTCCTGGGCCTTCTGCTTGT
Horse       TACGCTTGTGCTTGGTCTCTGTGAATACTTTCCCATAAGTCTCTGCTG-T
Rhino       TATGCTTGTGCTTGGTCTCTGTAAATACTTTCCCATAAGTCCTTGCTG-C
Dog         TATGCTTATGCCTTGATGCTATGAATACTTTCCTATAAGTCTCTGCTTGT
Cat         TA----------TCTTTTCTTTGAACACTTTCCTATAAGTCTCCGCTTGC
Ferret      TATGCTTATGCCTTGATGCTATGAATACTTTTCTATAAGTCTTTACTTGT
Panda       TATGCTTATGCCTTGATGCTATGAATACTTTCCTATAAGTCTCTGCTTGT
Pig         TATGCTTCTGCCTTGTTGCTCT-GATACTTGCCTCTATGTCTCTGCCTGT
Dolphin     TATGCTTCTGCCTTGATGCTATGACTGCTTTTCTGTGTGTCTCTGCTTGT
Megabat     TATGCTCGTGCC-TGTTGCTATGACTACTTTCCTTTAAGTCTCTGCTTGT
Microbat    TATGCTTGTGCC-TATTGCTATGAATACTTTCCTGTAAGTCTCTGCTTGT
Armadillo   CTCGGCCCTCCGTG-TGC--CCCTCGTGTGCACCCTTGCCTCTTAAGTCT
Elephant    TGTGCCTTGAT---------GCTTGGATGTTTTCCTGTGTCTTTGCTTGC
KangarooRat TGCGCTTGTGCCTTGTCTTTG-------------TGTGTTCTTTCCTTGT
Pangolin    TATGCTTATGCCTTGTTGCTGTGAATACTTTCCTGTGAGTCTCTGCTTGT

Human       GTTCACCTGCTAGCAAACTGGAGTGTTTCCCTCCCCAAGGGGGTGTCAGT
Macaque     GTTCACCTGCTAGCAAACTGGAGTGTTTCCCTCCCCAAGGGGGTGTCAGT
Chimpanzee  GTTCACCTGCTAGCAAACTGGAGTGTTTCCCTCCCCAAGGGGGTGTCAGT
Mouse       GTTCATCTGCTAGTGAACTGGAGTGCTGCCCTCCCCGAGGAGGGGTCGTC
Squirrel    GTTCACCTGCCAGCCACCTGGAGTGCTTCCCTCCCCAAGGGGTGGTCAGT
Horse       GTTAATGTGCCGGCGACCTGGAGCGCTTCCC---TCAGGGTGGCGTCAGT
Rhino       GTTAATGTGCCAGCGACCTGGAGTGCTTCCC---TCAGGAAGGTGTCAGT
Dog         GTTTATGTGCCAGCAACCTGGAGTGTTTCCCTCCCCAACCAGTTGTCAGT
Cat         GTTAACGTGCCAGCGACCTGGAGTGTTTCCCTCCCCAAAAAGTTGTGGGT
Ferret      GTTCACTTGCCAGCGACCTGGAGTGTTTCCCTCCCCAAGGAGTTGTCAGT
Panda       GTTCATGTGCCAGCGACCTGGAGTGTTTCCCTCCCCAGGGAGTTGTCAGT
Pig         GTTAACCTGCCAGCGCCCTGGAGGGTTGCCATCCCCAGGGAGGTGTCAGT
Dolphin     GTTAACATGTCAGCGACCTGGAGGGTTTCCAACCCCAGGGAGGTGTCAGT
Megabat     GTTCATGTGCCAGCGACCTGGAGTGTTTCCCTTCCCACGAAGGTGTCAGC
Microbat    GTTAATATGCCAGCGACCTGGAGTGTTTCCCTCCCCAAGAAGGTGTCAGT
Armadillo   CTGCTTGTGCCAGCCAACTGGAGTGTGTCCCTCCCCAGGGGGCCGCCGTC
Elephant    TTTAACGTGCCAGCGAACTGGAGTGTTTCCCTGCCCAAGGGGGTGTCAAT
KangarooRat GCTCCCCTGCTAGCAAACTAGAGTGCTTCCTTCCCCAAGGGGGGGTCGGT
Pangolin    GTTAATGTGCCAGTGACCTGGAACATTTCCCTCCCCAAGGGGGTGTCAGT

Human       CTTTGTCGACTG---ACTCTGTCATCACCCTTATGATGTCCTGAATGGAA
Macaque     CTTTGTTGACTG---ACTCTGTCATCACCCTTACGATGTCTTGAATGGAA
Chimpanzee  CTTTGTCGACTG---ACTCTGTCATCACCCTTATGATGTCCTGAATGGAA
Mouse       CCTTGTGACTG----ATGATCATGCTGTCCTAACAATGTCCTGAGCAAAA
Squirrel    AAATGTTTGTTG-----------AATGTGTCATTGATGTCCTGTGTGGAA
Horse       CTTTCTCCACTG---ACCCTGCTGTTGCCCTTATGATGTCCTGAACGGAA
Rhino       CTTTCTGAACTG---ACCCTGCTGTTGCCCTTATGACGTCCTGAATGGAA
Dog         CGTTCTCCCATGACAACCCTGTGGTTGCCTGTATGATGGCCTGAACGGAA
Cat         CTTTCTCCGACAACAAACCCATTGTTGCCGTTGCGACGTCCTGAACGGAA
Ferret      CTTTCTCCGATGACAACCCCCTTGTTGCCTGTATGATGTCCTGAATGGAA
Panda       CTTTCTCCGACGACAACCCTGTTGTTGCCTGTATGATGTCCTGAATGAAA
Pig         CTTTCTCGCTCCACTTGT-----TATCGCCGAATGCCGTCCT-GAACGGA
Dolphin     CTTTCTCAGTCC---ACCCCGTTGTTACCCCCGTGATGTTCTGAATGGAA
Megabat     CTTTCTC-GCTG---ACCCCGTTGTTGCCCGTACGATGTCCTGAATGGAA
Microbat    TTTTCTCAGCTG---ACCCTATTGTTGCCCGGATGATGTCCTGAATAGAA
Armadillo   TTTACAGCTG-----ACCCTGTGGTTGCCCTTATGACGGCCTGCAATGGG
Elephant    CTTTGCCAACTG---ACCCTGTTGTTACCCTTAGAATGCCCTAGAGGGAA
KangarooRat CCTTCTTGACTGAC------CAGGCTGTCCTTACAACGTCCTGAGTGGAA
Pangolin    CTTTCTCAGCTG---ACACTTTTATTGCCTGTGTGATGTCCTGAATGGAA

Human       GGATCCCTTTGGGAAATTCTCAGGAGGGGGACCTGGGCCAAGGGCTTGGC
Macaque     GGATCCCTTTGGGAACTTCTCAGGAGGGGGACCTGGGCCAAGGGCTTGAC
Chimpanzee  GGATCCCTTTGGGAAATTCTCAGGAGGGGGACCTGGGCCAAGGGCTTGGC
Mouse       GGGTCCCTTTGGGAACCTCTCAGGAGGGGGACCCGGGTCAGGGGCGACCA
Squirrel    GGATCCCTTTGGGAACTTCTCAGGAGGGGGACCTGGGCCAAGAGCTTGAC
Horse       AGATCCCTTTGGGAACTCCTCAGGAGGGGGACCTAGGCCAGAGGCTCCTC
Rhino       GGATCCCTTTGGGAACTTTTCAGGAGGGGGACCTGGGCCAGAGGCTCTAG
Dog         GGATCCCTTTGGGAACTTCTCAGGAGGGGGACCTGGGCCAAGGGCTTGAC
Cat         GGATCCCTTCGGGAACTTCTCAGGAGGGGGACCTGGGCCAGGGGCTCGAC
Ferret      GGATCCCTTTGGGAACTTCTCAGGAGGGGGACCTGGGCCAAGGGCTTGAC
Panda       GGATCCCTTTGGGAACTTCTCTGGAGGGGGACCTGGGCCAAGGGCTTGAC
Pig         AGGGTCCTTTGGGAACGTCTCGGGAGGCCGACCTGGGCCAAGGGCACAAC
Dolphin     GAGTCCCTGTGGGAACTTCTCAGGAGGGGGACCTGGGCCAAGGGCTTGAC
Megabat     AGATCCCTTTGGGAACTTCTCAGGAGGGGGACCTGGGCCAAGGGCTCCAC
Microbat    GGATCCCTTTGGGAACTTCTCAGGAGGGGGACCTGGGCCAAGGGCTCCGC
Armadillo   AGGCTCT--GGGGGGCTTCTCAGGACG-----------------------
Elephant    GGACCCCTTTGGGAACTTCTCAAGAGTGGGACCTGGGCCAATAGCTTGAC
KangarooRat GGATCCCTTTGGGAGCCCCTCAGGAGGGGGACCTGGGCCAAGGGCAGGTT
Pangolin    GGCTCCCCTTGGGAACTTTGCAGGAGGGGGACCTGGGCCAAGGGCTCAAC

Human       CAGCATCCTGCTGGCAACTCCAAGGCCCTGGGT-----------GGGCTT
Macaque     CAGCATCCTGCTGGCAACTCCAAGGCCCTGGGT-----------GGGCTT
Chimpanzee  CAGCATCCTGCTGGCAACTCCAAGGCCCTGGGT-----------GGGCTT
Mouse       --GCATCTTGCTGGCAACTCCGTGGGTGGGGTGGGGTGGGGTGCTTCCTT
Squirrel    GTGCCTCATGGG---CAACTCGGGGCCCCTGGT-----------GGGCTT
Horse       TAGCATCTCACTGGCGATTCCAAGGCCCAGGGT-----------GGGCTT
Rhino       CAGCATCTCACTGGCAATTCCAAGGCCCAGGGT-----------GGGCTT
Dog         CAGCATCTCACTGGCAATTCCAAGGCTCAGGGT-----------GGGCTT
Cat         CAGCATCTCACTGGCAATTCCAAGGCCCATGGT-----------GGGCTT
Ferret      CAGCATCTCACTGGCAATTCCAAGGCCCAGGGT-----------GGGCTT
Panda       CAGCATCTCACTGGCAATTCCAAGGCCCAACAT-----------GGGCTT
Pig         CAGCATCTCACTGGCAATTCCAAGGCCCTGGGT-----------GGGCTT
Dolphin     CAGCATCTCACTGGCGATTCCAAGGCCCAGGGT-----------GGGCTT
Megabat     CAGCATCTCACTGGCAATTCCAAGGCCCAGG-T-----------GGGCTT
Microbat    CAGCATCTCACTGGCAATTCCAAAGCCGTGG-T-----------GGGCTT
Armadillo   ----------CTGGTGGCTCC-------------TCGGGAGGGGGGGCTT
Elephant    CAGCATCTTGCTGGCAATTCCAGGGCCCCGC-T-----------GGGCTT
KangarooRat GCTGGCAACCTGGG------------------T-----------GGGCTT
Pangolin    CAGCATCTCACTGGCAATCCCAAGGCCCATAGC-----------GGGCTT

Human       CTGGAATGAGCATGCTACTGAATCACCAAAGGCACGCCCGACCTC-----
Macaque     CTGGAATGAGCATGCTACTGAATCACCAAAGGCATGTCCCACCTC-----
Chimpanzee  CTGGAATGAGCATGCTACTGAATCACCAAAGGCACGCCCCACCTC-----
Mouse       CTGGAATGAGCACGTGGCTGACCCCCCAAGGCATGTCC------------
Squirrel    GTGGAATGAGCATGCGCCTGACCCACCGAAGGCATGCCCCG---------
Horse       GTGGAATGAGCATGAGCCCTCATGTCATGCTACTGAACTCTCTT------
Rhino       CTGGAATGAGCATGAGCCCTGATGTCATGCTACTGAACTACGTC------
Dog         CTGGAATGAGCATGAGCCCCGATGCCATGCTACCGAACTTA---------
Cat         CTGGAATGAGCATGAGCCCCGACGCCATGCTTCTCAACTCACCTC-----
Ferret      CTGGAATGAGCATGTGCCCTGACGCCTGGCTACCGAACTCGCCTCTCCCC
Panda       CTGGAATGAGCATGAGCCCTGACGCCATGCTACGGAACTCA---------
Pig         CTGGAATGAGCATGAGCCCCGACGTCATGCCACGGAACTCCCTCC-----
Dolphin     CTGGAATGAGCATGTGTCCCAACGCTGTGCTACTGAACTCA---------
Megabat     CTGGAACGAGCATGAGCTCTGACGCCATGCTGCTGAACTAA---------
Microbat    CTGGAATAAGCATGTGCCCTGACGTCATGGGCA-----------------
Armadillo   CTGGAATGAGCATGAGCCCACCAGGCACCACCTCTCTGATGCCC------
Elephant    CTGGAATGAGCATGAGTCCTGACGCCGTGCTGCTGAACCTACCTCTCCAA
KangarooRat CTGGAATGAGCATGCTGGCTGTCCTCCTCCCCACC-----------CCCC
Pangolin    CTGGAATAAGCGTGAGCCCTAGCACCGTGCTACTGACCTA----------

Human       ---TCTGAAGATCTTCCTATCCTTTTCTGGGGGAATG-GGGTCGATGAGA
Macaque     ---TCTGGAGATCTTTCTGTCCTTTTCTGG-GGAATG-GGGTCGATGGGA
Chimpanzee  ---TCTGAAGATCTTCCTATCCTTTTCTGG-GGAATG-GGGTCGATGAGA
Mouse       -----CACCTTCTCGGAGATGTCCCTTTTGGGGTAGTGGGGACATTAGGA
Squirrel    -CCTGTTTCGAGGTCTTCCTGTCCTTTTCTAGGGAATGGGGATGATAGGA
Horse       -----TCG---AGATCCCCCGTCCTTTCTGGGCAATG-GGGATGAGAAGT
Rhino       -----TTTTGAGATCTCCCCGTCCTTTCTGGGAAATG-GGGATGAGACGA
Dog         -CCTCTTCTGAGATCTCCCTGTCCTTTCTGGGGAATG-GGGACAAGAAGA
Cat         -----TTCTGAGATCCCCCTGGGCTTTCTGGGGGAATGGGGCCAAGAAGG
Ferret      ACCTCTTCTCAGATCTCCCTGTTCTTTCTGGGGAGTG-GGGACAAGAAGA
Panda       -CCTCTTCTCAGATCTCCCTGTTCTTTCTGGGGAACG-GGGCCAAGAAGA
Pig         ------TTTGAGCTCTCCCTGTCCCTCCTGGGGGGACAGGGACGAGAAGA
Dolphin     -CCACCTCTGAGATCACCCTGTCCTTTCTGGGGAACG-GGGTTGAGAAGA
Megabat     ---CCTCTTTAGATCTCCCCACCCTCTCTGAGGAATG-GGGAGTAGAAGA
Microbat    ---------------TCCCCGTCCTTTCCGGGGAATG-GTGATGAGAAGA
Armadillo   -TGGCTCCTGCGGG-GGGAGTGGAAGAAAGGGGGGATGAGGCTAAGCGGA
Elephant    GTCCTCCTA------------------TCCTTATCTGGGGGGTGATAGGA
KangarooRat ACATCCTTGGAGACATCCCTGTCCTCTTCTGGGGAATGGGGACATTAGGT
Pangolin    -TCTCTTTGGAGATCTCCCTGGTCTTTCTGGGGAATT-GGGACAGGAAGA

Human       GCAACCTCCTAGGGTTGTTGTGAGAATTAAATGAGATAAAAGAGGCCTCA
Macaque     GCAACCTCCTAGGGTTGTTGTGAGAATTAAATGAGATAAAAGAGGCCTCA
Chimpanzee  GCAACCTCCTAGGGTTGTTGTGAGAATTAAATGAGATAAAAGAGGCCTCA
Mouse       GCAACCTCCTAGGGTTGTTGTGAGAATTAAATGAACTGCAG-CAGCCTGA
Squirrel    GCAACCTCCTAGGGCTGTTGTGAGAATTAAATGACCCAGAG-AAGCCTGG
Horse       GCAACCTCCTAGGGTTGTTGTGAGTATTAAATGAGAGAAGG-CAGCCTTG
Rhino       GCGACCTCCCAGGGCTGTTGTGAGTCTTGAATGAGAGAAGG-CAGCCTCG
Dog         GCAGCCTCCCAGGGTTGTTGTGAGTATTGAATGAGATAAAA-CTGCCTCA
Cat         GTAACCTCTCAGGGTTGTTGTGAGTATTAAATGAGGTGAAA-CAGCCTCA
Ferret      GCAGCCTCCCAGGGTTGTTGTGAGTATTGAATGATACAAAA-CCACCGCA
Panda       GCAGCCTCCCAGGGTTGTTGTGAGTATTGAATGAGATCAAA-CCACCTCA
Pig         GC-AGTCTCCCAGGGGGTTGTGAGTATTGAATGAGATGAAG-TCGCCTCG
Dolphin     GCAACCTCCCA-GGGTGTTGTGAGTATTGAATGAATCCAAG-CAGCCTTG
Megabat     GCAACCTCCTAGGGCTGTTGTGAGTATTAAATGAGATAAAG-CAGCCTCG
Microbat    GCAACCTCCTAGGGTTGTTGTGAGTATTAAATGAGCCAAAT-TAGCCTGG
Armadillo   GCAACCTCCCAGGGTGGTTGTGAGAATCAAATGAGAAGCAG-CAGCTTGG
Elephant    GTGACCTCCCGGGGTTGTTGTGAGAATTAAATGATGCAAAA-CAGCCTCA
KangarooRat GCAACCTGCTAGGGTCGTTGTGAGAATTAAATGAGTTAGAG-CAGCCTGG
Pangolin    GCAAACCTCCCAGGTTGTTGTGAGTATTAAATGAGATAATGGCAGACTTG

Human       GGCAGGATCTGGCAT--AGAGGAGGTGATCAGCAAATGTTTGTTGAAAAG
Macaque     GGCAGGATCTGGCAT--AGAGGAGGTGATCAGCAAATGTTTGTTGAAAAG
Chimpanzee  GGCAGGATCTGGCAT--AGAGGAGGTGATCAGCAAATGTTTGTTGAAAAG
Mouse       GGCAGGGCTGGGCAGAGA--------CCTCAGCACATGTTTGTTGAAAGG
Squirrel    GGCCGGACCGGGTGT--GGAGGAGGTGGTCAGTAAATGTTTGTTGAAAGA
Horse       GGCAGGGCTGGGCAT--AGAGGATGCGGTCAGCAAATGTTTGTTGAAAAA
Rhino       AGCAGGGCTGGGCAT--AGAGGAGGTGGTTGGCAAATGTTTGTTGAAGAA
Dog         GGCAGGGCTGGGCAT--AGAGGAGGTGGTCAGCAAATGTCTGTTGAAAGA
Cat         GGCAAGGCCGGGCAT--AGAGGAGGTGACTGGCAAATGTTTGTTGAAACG
Ferret      GGCAGGGCTGGGCAT--AGAGGAGGCGGTCAGCAAATGTCTGTTGAA-GA
Panda       GGCAGGGCTGGGCAT--AGAGGAGGCGGTCAGCAAATGTCTGTTGAAACG
Pig         GGCAGGGCCGGGCAT--AGAGGAGGCAGTCGGCAAATGTTTGTTGATAAA
Dolphin     GGTAGGGCCAGGCAT--AGAGGAGGCGGTCAACAGATGTTTGTTGAAACA
Megabat     GGCAGGGCCGGGCAT--AGAGGAGGAGGTCCGCAAATGTTTGTTGAAAAA
Microbat    GGCAGGGCTGGGCAC--AGAGGAGGTGTTCCGCAAACATTTGTTGAAAGT
Armadillo   GGCTGGGTGTCGAGGAGGGGGGCCACGGTGGCCAGGG-------------
Elephant    GGCAGGGCAGGCAGAGAAGAAAAAGCCAGCAGCAAATGCTTGTTAAAAAG
KangarooRat GGCCAGGCTGGGCAG--AGAGGAGGCTGTCAGCAAATGTTTGTTGAAAAA
Pangolin    GGCAGGGCCAGGCAT--AGAGAAGGCAGTCAGTAAATGTCTGTTGAAAAA

Human       GTTTGACAGGTCAGTCCCTTCCCACCCCTCTTGCTTGTCT---TACTTGT
Macaque     GTTTGGCAGGTCAGTCCCTTCCCACCCCTCTTGCTTGTCT---TACTCGT
Chimpanzee  GTTTGACAGGTCAGTCCCTTCCCACCCCTCTTGCTTGTCT---TACTTGT
Mouse       TTTGCAGGTGGAT-CTAGTCCTCCCGTTCATGGCTCA--------TGTGT
Squirrel    GTTTGGCAGGTCAGCCTCTTCCAGTGCCACTCATTTGCCTCA---CTCGT
Horse       ATTTGGCAGGTCAATCCATTCCTACCTCTCTCACTTGTCGTACTTG----
Rhino       GTTTGGCAGGTGAGTCCATTCCCACCCCTCTCACTTGTCTGACTTA----
Dog         GTTGCGTAGGTCAGTCCCTTCCCACCCCTGTCACCCTCGTCT-CATGCTT
Cat         GTTTGGTAGGGTCCGTCCTTTCCCGCCTCGTCACGTGTCTCA---CTCTT
Ferret      GTTGGGTAGGTCGGTCCCTTCCCAGCCCTGTCACTCTCGCCT-CATGCTT
Panda       T-TTGGTAGGTCAGCCCCTTCCCACCCCTGTCACCCTCGTCT-CATGCTT
Pig         GTTTGGCCGATCAGTCAGTCCAGCCCCGGCCCGCTCCCGTGTCTCACCGT
Dolphin     GTTTGGTTGGCCAGTCCGTCCCTACCCCTCTCACCTGTCT---TACACCT
Megabat     AAAGTGTGGTAGGTGAGTCTATTGCCACCGTGTCACTTTTCT-CACGCCT
Microbat    TTGATCGGTCAGTCCATCC----CCATCCGAGTCACTTGTCT-GATGCCT
Armadillo   -TTTGGCAGGCACGTCGTTCTCCTGCCCGTGCACTTG---------TCCT
Elephant    GTTTGGCAGCTCAGCGGTTCCTGCCCGCTC--------------ACTTGT
KangarooRat GCTTGCAGGCCAATTGGTCCCCACCC-CATTCCTTTATCT---TACCTGT
Pangolin    GTTTGCTAGGTCACCCCATTCCCAGGACTCTAACTTGTCT---CACACCT

Human       CTTATTTATTCTCCAACAGCACTCCAG
Macaque     CTTATTTATTCTCCAACAGCACTCCAG
Chimpanzee  CTTATTTATTCTCCAACAGCACTCCAG
Mouse       CTCAACCATTCTCTCGCAGACTCCTG-
Squirrel    GTTATTTATTCTCCCACAGACTCCCGG
Horse       --------TTCTCCCACAGCACTCCGG
Rhino       --------TTCTCCTACAGCACTCTGG
Dog         CTCGTTTATTCTCCCACAGCGCTCCAG
Cat         CTCGTTTATTCTCCCGCAGCGCTCCAG
Ferret      CTCGTTTATTCTCCCGCAGCGCTCCAG
Panda       CTTGTTTATTCTCCCACAGCGCTCCAG
Pig         CTCATTTATTCTCCCACAGCACTCCGG
Dolphin     CTTATTTATTCTCCCGCAGCGCTCCGG
Megabat     CTCATTTGTTCTCCTACAGCACTCGGA
Microbat    CTTGTTTATTTTCCCACAGCTCTCCGA
Armadillo   CCTCTTCATTCCTGGACGGCTCTCCAG
Elephant    CTTATTTATTCTCCAGCAGCATTCCAG
KangarooRat CTTATTTATTCCCCAACAGACCCGTGG
Pangolin    CTTATTTATTCTCCAACAGCACCCTGG
//


################ E3-Infernal_41sequences.sto ###################

# STOCKHOLM 1.0

Human                   ..CUAGGAGCAC.GGUUUCCUGGAUCCCACCAA.CAUACAAAGC.AGCCACU-.-CACUGA.CCCCCA......................................................................GGACCAG..GAU.......GGCAAAGGA.U.......GAAGAGGACC.GGAACUGACCAG....................CCAG.....................CU.GUCCCUCUU.ACCUAAAGACUU.AAACCAAUGCCCUAGUGAGGGGGCAUUGGGCAUUAAG...................................................................................................................................................CCCUGACCUUUGCUAU.GCUCAUACUUUGACUCUAUGAGUACUUUCCUAUAAGUCUUUGCUUGUGUU.CACCU....GCUAGCAAACUGGAGUGUUUCCC..UCCCCAAGGGGGUGUC.AGUCUUUGUCGACUG.AC....UCUGUCAUCACCCUUAUGAUGUCCUGAAU.GGAAGGAUCCC.UUUGGGAAAUUCUCAGGAGGGGGACCUGGGCC...AAGGGC........UUG......GCCAGCAUCCUGCUGGCAACUCC.AAGGCCCUGGGUGGGCUUCUGG.............AAUGAGCAUGCUACUGAAUCA.............................CCAAAGGCA.CGCCC...............gACCUCUCUGAAGAUC.UUCCUAUCCUUUUCU......................................GGG....GGAAUGGGGUCGAUGAG...AGCAACCUCCUAGGGUUGUUGUGAGAAUUAAAUGAGAUAAA.aGAGGCCUCAGGCAGGAUCUGGCAUAGAGGA..GGUGAUCAGCA.AAUGUUUGUUGAAAAGG...UUUGACAG.GUCA..................................................................................................................................................GUCCCUUCCCACCCCUCU.UGCU..UGUCUUACUUGUCU.UAUUUAUUCUCCAACA..........G.CACU.C.CAG
Macaque                 ..CUAGGAGCAC.GGAUUCCUGGAUCCCACCAG.CAUACAAAGC.AGCCACUG.--ACUGA.CCCUCA......................................................................GGACCAG..GAU.......GGCAAAGGA.U.......GAAGAGGACC.GGAACUGACCAG....................CCAG.....................CU.GUCCCUCUU.GCCUAAAGACUU.AAACCAAUGCCCUAGUGAGGGGGCAUUGGGCAUUAAG...................................................................................................................................................CCUUGACCUUUGCUAU.GCUCAUGCUGUGACUCUAUGAGUACUUUCCUAUAAGUCU----UUGUGUU.CACCU....GCUAGCAAACUGGAGUGUUUCCC..UCCCCAAGGGGGUGUC.AGUCUUUGUUGACUG.AC....UCUGUCAUCACCCUUACGAUGUCUUGAAU.GGAAGGAUCCC.UUUGGGAACUUCUCAGGAGGGGGACCUGGGCC...AAGGGC........UUG......ACCAGCAUCCUGCUGGCAACUCC.AAGGCCCUGGGUGGGCUUCUGG.............AAUGAGCAUGCUACUGAAUCA.............................CCAAAGGCA.UGUCC...............cACCUCUCUGGAGAUC.UUUCUGUCCUUUUCU......................................GG-....GGAAUGGGGUCGAUGGG...AGCAACCUCCUAGGGUUGUUGUGAGAAUUAAAUGAGAUAAA.aGAGGCCUCAGGCAGGAUCUGGCAUAGAGGA..GGUGAUCAGCA.AAUGUUUGUUGAAAAGG...UUUGGCAG.GUCA..................................................................................................................................................GUCCCUUCCCACCCCUCU.UGCU..UGUCUUACUCGUCU.UAUUUAUUCUCCAACA..........G.CACU.C.CAG
Chimpanzee              ..CUAGGAGCAC.GGAUUCCUGGAUCCCACCAA.CAUACAAAGC.AGCCACU-.-CACUGA.CCCCCA......................................................................GGACCAG..GAU.......GGCAAAGGA.U.......GAAGAGGACC.GGAACUGACCAG....................CCAG.....................CU.GUCCCUCUU.ACCUAAAGACUU.AAACCAAUGCCCUAGUGAGGGGGCAUUGGGCAUUAAG...................................................................................................................................................CCCUGACCUUUGCUAU.GCUCAUACUUUGACUCUAUGAGUACUUUCCUAUAAGUCUUUGCUUGUGUU.CACCU....GCUAGCAAACUGGAGUGUUUCCC..UCCCCAAGGGGGUGUC.AGUCUUUGUCGACUG.AC....UCUGUCAUCACCCUUAUGAUGUCCUGAAU.GGAAGGAUCCC.UUUGGGAAAUUCUCAGGAGGGGGACCUGGGCC...AAGGGC........UUG......GCCAGCAUCCUGCUGGCAACUCC.AAGGCCCUGGGUGGGCUUCUGG.............AAUGAGCAUGCUACUGAAUCA.............................CCAAAGGCA.CGCCC...............cACCUCUCUGAAGAUC.UUCCUAUCCUUUUCU......................................-GG....GGAAUGGGGUCGAUGAG...AGCAACCUCCUAGGGUUGUUGUGAGAAUUAAAUGAGAUAAA.aGAGGCCUCAGGCAGGAUCUGGCAUAGAGGA..GGUGAUCAGCA.AAUGUUUGUUGAAAAGG...UUUGACAG.GUCA..................................................................................................................................................GUCCCUUCCCACCCCUCU.UGCU..UGUCUUACUUGUCU.UAUUUAUUCUCCAACA..........G.CACU.C.CAG
Mouse                   ..CAAGGAGCAC.GGAUUCCAGGAACCCACUAC.CAUACAGAGC.AACUCCU-.-UGUGGA.CCCCCC...................................................u.................gGGAUCAG..GAC.......AGCGAGGGA.C.......AAGCGACAAA.GAGGAUCAUCAGu.................ggCCAG.....................CU.AGUUUCUCU.GGUUCAAACCUU.GAACCAGUGCCCUAGUGAGGGGGCACUGGCCA-UGGC...................................................................................................................................................CCUUGACCUUUGCUCU.GCUUGUGUCUUGAGUC--UGAGCCCUUUCCUGUACAUCUGUGCUCGUGUU.CAUCU....GCUAGUGAACUGGAGUGCUGCCC..UCCCCGAGGAGGGGUC.GUCCCUUGU-GACUG.AU....GAUCAUGCUGUCCUAACAAUGUCCUGAGC.AAAAGGGUCCC.UUUGGGAACCUCUCAGGAGGGGGACCCGGGUC...AGGGGC........--G......ACCAGCAUCUUGCUGGCAACUCC.GUGGGUG-GGGUGGGGUGG-GGugcuuccuucuggAAUGAGCACGUGGCUGACCCC.............................CCAAGGCAU.GUCCC................ACCUUCUCGGAGAUG.UCCC------UU-UU......................................GGG....GUAGUGGGGACAUUAGG...AGCAACCUCCUAGGGUUGUUGUGAGAAUUAAAUGAACUGCA..GCAGCCUGAGGCAGGGCUG------GGCAG..AGACCUCAGCA.CAUGUUUGUUGAAAGGU...UUG--CAG.GU--..................................................................................................................................................--GGAUCUAGUCCUCCCG.UUCA..UGGCUCAUGUGUCU.CAACCAUUCUCUCGCA..........G.-ACU.C.CUG
Squirrel                ..CCCUGAGUGU.GGACUCCUGGAUCCCACCAG.CAUACCAAGC.AGCCUCCA.G--GAG-.CCACCA......................................................................AGACCAG..GAC.......GACGUGGGA.U.......GAAGAGGACC.AGAGCCCACCC-....................UCUG.....................CU.GACCCUUCC.GGCUAAAGACUU.AAACCAAUGCCCUAGUGAGGGGGCAUUGGCGGGUAGC...................................................................................................................................................CCCUG-CCUGUGCUUGaGCUC-------GUGUGUGUGUGUGCUUUCCU-GGGCCUUCUGCUUGUGUU.CACCU....GCCAGCCACCUGGAGUGCUUCCC..UCCCCAAGGGGUGGUC.AGUAAAUGUUUGUUG.AA....UGUGUCAUU--------GAUGUCCUGUGU.GGAAGGAUCCC.UUUGGGAACUUCUCAGGAGGGGGACCUGGGCC...AAGAGC........UUG......ACGUGC--CUCAUGGGCAA-CUC.GGGGCCCCUGGUGGGCUUGUGG.............AAUGAGCAUGCGCCUGACCCA.............................CCGAAGGCA.UGCCC...............cGCCUGUUUCGAGGUC.UUCCUGUCCUUUUCU......................................AG-....GGAAUGGGGAUGAUAGG...AGCAACCUCCUAGGGCUGUUGUGAGAAUUAAAUGACCCAGA..GAAGCCUGGGGCCGGACCGGGUGUGGAGGA..GGUGGUCAGUA.AAUGUUUGUUGAAAGAG...UUUGGCAG.GUCA..................................................................................................................................................GCCUCUUCCAGUGCCACU.CAUU..UGCCUCACUCGUGU.UAUUUAUUCUCCCACA..........G.ACUC.C.CGG
Horse                   ..CUAGGAGCAC.CGAUUCCUGGAUCCCCCCAG.CAUACAAAGC.AGCCGCUG.GCAGAGA.CCCCCA......................................................................GGACCAG..GAC.......GACGAGGGA.U.......GAAGAGGACC.AGGACUGACAAG....................CCAG.....................CU.GUCCCUCUU.GGCUAAAGGCUU.GAACCAGUGCCCUAGUGAGGGGGCACUGGCUGCUAAC...................................................................................................................................................CCCUGAUCUUUGCUAC.GCUUGUGCUUGGUCUCUGUGAAUACUUUCCCAUAAGUCUCUGCU-GUGUU.AAUGU....GCCGGCGACCUGGAGCGCU---U..CCCUCAGGGUGGCGUC.AGUCUUUCUCCACUG.AC....CCUGCUGUUGCCCUUAUGAUGUCCUGAAC.GGAAAGAUCCC.UUUGGGAACUCCUCAGGAGGGGGACCUAGGCC...AGAGGC........UCC......UCUAGCAUCUCACUGGCGAUUCC.AAGGCCCAGGGUGGGCUUGUGG.............AAUGAGCAUGAGCCCUCAUGU.............................CAUGCUACU.GAACU................--CUCUUUCGAGAUC.CCCC-GUC--CUUUC......................................UGG....GCAAUGGGGAUGAGAAG...UGCAACCUCCUAGGGUUGUUGUGAGUAUUAAAUGAGAGAAG..GCAGCCUUGGGCAGGGCUGGGCAUAGAGGA..UGCGGUCAGCA.AAUGUUUGUUGAAAAAA...UUUGGCAG.GUCA..................................................................................................................................................AUCCAUUCCUACCUCUCU.CACU..UGUCGU--------.-ACUUGUUCUCCCACA..........G.CACU.C.CGG
Rhino                   ..CUAGGAGCAC.CGAUUCGUGGAUCCCACCAG.CAUACACAGC.AGCCACGG.GCAGAGA.CCCCCA......................................................................GGACCAG..GAU.......GACAAAGGA.U.......GAAGAGGACC.AGAACUGACAAG....................CCAG.....................CU.GUCCCUCUU.GGCUAAAGGCUU.AAACCGGUGCCCUAGUGAGGGGGCAUUGGCCGCUACCccugaccuuuguuagugagggggcauuggccgcuaccccugaccuuuguuagugagggggcauuggccgcuaccccugaccuuuguuagugagggggcauuggccgcuaccccugaccuuuguuagugagggggcauuggccgcuacCCCUGACCUUUGCUAU.GCUUGUGCUUGGUCUCUGUAAAUACUUUCCCAUAAGUCCUUGCU-GCGUU.AAUGU....GCCAGCGACCUGGAGUGCU---U..CCCUCAGGAAGGUGUC.AGUCUUUCUGAACUG.AC....CCUGCUGUUGCCCUUAUGACGUCCUGAAU.GGAAGGAUCCC.UUUGGGAACUUUUCAGGAGGGGGACCUGGGCC...AGAGGC........UCU......AGCAGCAUCUCACUGGCAAUUCC.AAGGCCCAGGGUGGGCUUCUGG.............AAUGAGCAUGAGCCCUGAUGU.............................CAUGCUACU.GAACU................ACGUCUUUUGAGAUC.UCCCCGUC--CUUUC......................................UGG....GAAAUGGGGAUGAGACG...AGCGACCUCCCAGGGCUGUUGUGAGUCUUGAAUGAGAGAAG..GCAGCCUCGAGCAGGGCUGGGCAUAGAGGA..GGUGGUUGGCA.AAUGUUUGUUGAAGAAG...UUUGGCAG.GUGA..................................................................................................................................................GUCCAUUCCCACCCCUCU.CACU..UGUCUG--------.-ACUUAUUCUCCUACA..........G.CACU.C.UGG
Dog                     ..GUAGGAGCUC.UGACCCCUGGAUGGCACCGG.CAUACCAAGC.AGCCACUG.GCAGAGA.CCCCCC...................................................cccc..........ccccgGGAUGAG..GAU.......GACGAAGGA.U.......GAAGAGGACC.AGAACCGACCAG....................CCAG.....................CU.CUCCCUCUU.GGCUGAAUGCUU.AAACCGAUGCCCUAGUGAGGGGGCAUUGGUCAUUAAC...................................................................................................................................................CCUUGACCUUUGCUAU.GCUUAUGCCUUGAUGCUAUGAAUACUUUCCUAUAAGUCUCUGCUUGUGUU.UAUGU....GCCAGCAACCUGGAGUGUUUCCC..UCCCCAACCAGUUGUC.AGUCGUUCUCCCAUG.ACa.acCCUGUGGUUGCCUGUAUGAUGGCCUGAAC.GGAAGGAUCCC.UUUGGGAACUUCUCAGGAGGGGGACCUGGGCC...AAGGGC........UUG......ACCAGCAUCUCACUGGCAAUUCC.AAGGCUCAGGGUGGGCUUCUGG.............AAUGAGCAUGAGCCCCGAUGC.............................CAUGCUACC.GAACU...............uACCUCUUCUGAGAUC.UCCCUGUC--CUUUC......................................UGG....GGAAUGGGGACAAGAAG...AGCAGCCUCCCAGGGUUGUUGUGAGUAUUGAAUGAGAUAAA..ACUGCCUCAGGCAGGGCUGGGCAUAGAGGA..GGUGGUCAGCA.AAUGUCUGUUGAAAGAG...UUGCGUAG.GUCA..................................................................................................................................................GUCCCUUCCCACCCCUGU.CACCcuCGUCUCAUGCUUCU.CGUUUAUUCUCCCACA..........G.CGCU.C.CAG
Cat                     ..CUAGGAGU-U.CGACCCCUGGAUGGCACCAG.CGUCCAAAGC.AGCCCCUG.GCAGAGA.CCCCUU...................................................ccccc........cccuguGGACCAG..GAU.......GACGAAGGA.C.......GAAGAGGCGGgAGAAGCCCCC--ggaggagcgccacccugcacCCAG.....................--.-CCUUCCUU.GGCUAAAUGCUCaAAACCAAUGCCCUAGUGAGGGGGCAUUGGUCGUUAAC...................................................................................................................................................CUCUGACCUUUGCUAU.-CUU---------UUCUUUGAACACUUUCCUAUAAGUCUCCGCUUGCGUU.AACGU....GCCAGCGACCUGGAGUGUUUCCC..UCCCCAAAAAGUUGUG.GGUCUUUCUCCGACA.ACa.aaCCCAUUGUUGCCGUUGCGACGUCCUGAAC.GGAAGGAUCCC.UUCGGGAACUUCUCAGGAGGGGGACCUGGGCC...AGGGGC........UCG......ACCAGCAUCUCACUGGCAAUUCC.AAGGCCCAUGGUGGGCUUCUGG.............AAUGAGCAUGAGCCCCGACGC.............................CAUGCUUCU.CAACU...............cACCUCUUCUGAGAUC.CCCCUGGGCUUU-CU......................................GGG....GGAAUGGGGCCAAGAAG...GGUAACCUCUCAGGGUUGUUGUGAGUAUUAAAUGAGGUGAA..ACAGCCUCAGGCAAGGCCGGGCAUAGAGGA..GGUGACUGGCA.AAUGUUUGUUGAAACGG...UUUGGUAGgGUCC..................................................................................................................................................GUCCUUUCCCGCCUC-GU.CACG..UGUCUCACUCUUCU.CGUUUAUUCUCCCGCA..........G.CGCU.C.CAG
Ferret                  ..CUAGGAGCUC.GGACCCCUGGAUGGCACCAG.CGUACAAAGC.AGCCACUG.GCAGAGA.CCACCC...................................................ccccaugcccacaccaccaGGACGAG..GAU.......GACUGAGGA.U.......GAAGAGGACC.AGAACCGACCAG....................CCAG.....................UUcUUCCCUCUU.GGCCGAAUGUUU.AAACCAAUGCCCUAGUGAGGGGGCAUUGGUCAUUAAC...................................................................................................................................................CCCUGACCUUUGCUAU.GCUUAUGCCUUGAUGCUAUGAAUACUUUUCUAUAAGUCUUUACUUGUGUU.CACUU....GCCAGCGACCUGGAGUGUUUCCC..UCCCCAAGGAGUUGUC.AGUCUUUCUCCGAUG.ACa.acCCCCUUGUUGCCUGUAUGAUGUCCUGAAU.GGAAGGAUCCC.UUUGGGAACUUCUCAGGAGGGGGACCUGGGCC...AAGGGC........UUG......ACCAGCAUCUCACUGGCAAUUCC.AAGGCCCAGGGUGGGCUUCUGG.............AAUGAGCAUGUGCCCUGACGC.............................CUGGCUACC.GAACUcgccu.....cuccccACCUCUUCUCAGAUC.UCCCUGUU--CUUUC......................................UGG....GGAGUGGGGACAAGAAG...AGCAGCCUCCCAGGGUUGUUGUGAGUAUUGAAUGAUACAAA..ACCACCGCAGGCAGGGCUGGGCAUAGAGGA..GGCGGUCAGCA.AAUGUCUGUUGAAGA-G...UUGGGUAG.GUCG..................................................................................................................................................GUCCCUUCCCAGCCCUGU.CACUcuCGCCUCAUGCUUCU.CGUUUAUUCUCCCGCA..........G.CGCU.C.CAG
Panda                   ..CUAGGAGCUC.CGACCCCUGGAUGACACCAG.UAUACAAAGC.AGCCACUG.GCAGAGA.CCCCCC......................................................................GGACGAG..GAU.......GACAGAAGA.U.......GAAGAGGACC.AGAACUGACCAG....................CCAU.....................CU.CUCCCUCUU.GGCUGAAUGUUG.AAACCAAUGCCCUAGUGAGGGGGCAUUGGUCAUUAAC...................................................................................................................................................CCCUGACCUUUGCUAU.GCUUAUGCCUUGAUGCUAUGAAUACUUUCCUAUAAGUCUCUGCUUGUGUU.CAUGU....GCCAGCGACCUGGAGUGUUUCCC..UCCCCAGGGAGUUGUC.AGUCUUUCUCCGACG.ACa.acCCUGUUGUUGCCUGUAUGAUGUCCUGAAU.GAAAGGAUCCC.UUUGGGAACUUCUCUGGAGGGGGACCUGGGCC...AAGGGC........UUG......ACCAGCAUCUCACUGGCAAUUCC.AAGGCCCAACAUGGGCUUCUGG.............AAUGAGCAUGAGCCCUGACGC.............................CAUGCUACG.GAACU...............cACCUCUUCUCAGAUC.UCCCUGUU--CUUUC......................................UGG....GGAACGGGGCCAAGAAG...AGCAGCCUCCCAGGGUUGUUGUGAGUAUUGAAUGAGAUCAA..ACCACCUCAGGCAGGGCUGGGCAUAGAGGA..GGCGGUCAGCA.AAUGUCUGUUGAA-ACG...UUUGGUAG.GUCA..................................................................................................................................................GCCCCUUCCCACCCCUGU.CACCcuCGUCUCAUGCUUCU.UGUUUAUUCUCCCACA..........G.CGCU.C.CAG
Pig                     ..CUGGGAACAC.GGAUUCCUGGAUCCCACCAG.CCUACGAAGAaAGCCACGG.GCGGCGU.ACCCCU.....................................................................gGGGCCAG..GAC.......GACCAAGGA.G.......GAGGACGACC.AGAACUGACCAG....................CCAG.....................--.--CCCCCUU.GGCUAAAGGCUU.AGACCUGUGCCCUAGUGAGGGGGCAUUGGUUGCCAAC...................................................................................................................................................CCCUGACCUUUGCUAU.GCUUCUGCCUUGUUGCUCUG-AUACUUGCCUCUAUGUCUCUGCCUGUGUU.AACCU....GCCAGCGCCCUGGAGGGUUGCCA..UCCCCAGGGAGGUGUC.AGUCUUUCUCGCUCC.AC....-UUGUUAUCGCCGA-AUGCCGUCCUGAAC.GGAAGGGUCCU.-UUGGGAACGUCUCGGGAGGCCGACCUGGGCC...AAGGGC........ACA......ACCAGCAUCUCACUGGCAAUUCC.AAGGCCCUGGGUGGGCUUCUGG.............AAUGAGCAUGAGCCCCGACGU.............................CAUGCCACG.GAACU................CCCUCCUUUGAGCUC.UCCCUGUCCCUC-CU......................................GGG....GGGACAGGGACGAGAAG...AGCAGUCUCCCAGGG-GGUUGUGAGUAUUGAAUGAGAUGAA..GUCGCCUCGGGCAGGGCCGGGCAUAGAGGA..GGCAGUCGGCA.AAUGUUUGUUGAUAAAG...UUUGGCCG.AUCA..............................................................................................................................................gucaGUCCAGCCCCGGCCCGCU.CCCG..UGUCUCA-CCGUCU.CAUUUAUUCUCCCACA..........G.CACU.C.CGG
Dolphin                 ..CUAGGAGCAC.GGAUUCCUGGAUGCCACCAG.CAUACAAAGC.AGCCACUG.GCAGUGA.CACCCG......................................................................GGACCAG..GAC.......GACGAAGGA.U.......GAAGAGGACC.AGAACUGACCAG....................----.....................CU.GUCCCUCUU.GGCUAACGGCUU.AAACCAAUGCCCUAGUGAGGGGGCAUUGGUCAUUAAU...................................................................................................................................................GCCGGACCUUUGCUAU.GCUUCUGCCUUGAUGCUAUGACUGCUUUUCUGUGUGUCUCUGCUUGUGUU.AACAU....GUCAGCGACCUGGAGGGUUUCCA..ACCCCAGGGAGGUGUC.AGUCUUUCUCAGUCC.AC....CCCGUUGUUACCCCCGUGAUGUUCUGAAU.GGAAGAGUCCC.UGUGGGAACUUCUCAGGAGGGGGACCUGGGCC...AAGGGC........UUG......ACCAGCAUCUCACUGGCGAUUCC.AAGGCCCAGGGUGGGCUUCUGG.............AAUGAGCAUGUGUCCCAACGC.............................UGUGCUACU.GAACU...............cACCACCUCUGAGAUC.ACCCUGUC--CUUUC......................................UGG....GGAACGGGGUUGAGAAG...AGCAACCUCCCAGGG-UGUUGUGAGUAUUGAAUGAAUCCAA..GCAGCCUUGGGUAGGGCCAGGCAUAGAGGA..GGCGGUCAACA.GAUGUUUGUUGAAACAG...UUUGGUUG.GCCA..................................................................................................................................................GUCCGUCCCUACCCCUCU.CACC..UGUCUUACACCUCU.UAUUUAUUCUCCCGCA..........G.CGCU.C.CGG
Megabat                 ..GUAGGAGCGC.CGAUUCCUGGACCCCACCAG.CAUACGAAGC.AGCCACUG.GUGGAGA.CCCCCG......................................................................GCACCAG..GAC.......CACGGAGGA.C.......GAAGAGGACC.AGAAGUGACCAG....................CCAG.....................CC.GUUCCUCUU.CUUUAAAGGCUU.AAACCAAUGCCCUAGUGAGGGGGCAUUGGUCGUUAAC...................................................................................................................................................CCCUGACCUUCGCUAU.GCUCGUGCCU-GUUGCUAUGACUACUUUCCUUUAAGUCUCUGCUUGUGUU.CAUGU....GCCAGCGACCUGGAGUGUUUCCC..UUCCCACGAAGGUGUC.AGCCUUUCU-CGCUG.AC....CCCGUUGUUGCCCGUACGAUGUCCUGAAU.GGAAAGAUCCC.UUUGGGAACUUCUCAGGAGGGGGACCUGGGCC...AAGGGC........UCC......ACCAGCAUCUCACUGGCAAUUCC.AAGGCCCA-GGUGGGCUUCUGG.............AACGAGCAUGAGCUCUGACGC.............................CAUGCUGCU.GAACU...............aACCUCUUU--AGAUC.UCCCCACC--CUCUC......................................UGA....GGAAUGGGGAGUAGAAG...AGCAACCUCCUAGGGCUGUUGUGAGUAUUAAAUGAGAUAAA..GCAGCCUCGGGCAGGGCCGGGCAUAGAGGA..GGAGGUCCGCA.AAUGUUUGUUGAAAAAAaagUGUGGUAG.GUGA..................................................................................................................................................GUCUAUUGCCACC-GUGU.CACU..UUUCUCACGCCUCU.CAUUUGUUCUCCUACA..........G.CACU.C.GGA
Microbat                ..UCAGGAGCGC.CCAUUUUUGGAUCCCACCCG.CAUACCAAGC.AGCCACUG.GCAGAGA.CCCCCC.....................................................................aGGACCAG..GAC.......CACAGAGGC.U.......GAAGAGGACC.AGAACUGACCAA....................CCAG.....................CU.GUUCCUCUU.GGCUAAAGACUU.AAUCCAAUGCCCUAGUGAGGGGGCAUUGGACAUUAAC...................................................................................................................................................CCCUGACCUUUGCUAU.GCUUGUGCCU-AUUGCUAUGAAUACUUUCCUGUAAGUCUCUGCUUGUGUU.AAUAU....GCCAGCGACCUGGAGUGUUUCCC..UCCCCAAGAAGGUGUC.AGUUUUUCUCAGCUG.AC....CCUAUUGUUGCCCGGAUGAUGUCCUGAAU.AGAAGGAUCCC.UUUGGGAACUUCUCAGGAGGGGGACCUGGGCC...AAGGGC........UCC......GCCAGCAUCUCACUGGCAAUUCC.AAAGCCGU-GGUGGGCUUCUGG.............AAUAAGCAUGUGCCCUGACGU.............................CAUGGGCAU.CCCCG................UCCUUUCCGGGGA--.---------------.....................................a---....----UGGUGAUGAGAAG...AGCAACCUCCUAGGGUUGUUGUGAGUAUUAAAUGAGCCAAA..UUAGCCUGGGGCAGGGCUGGGCACAGAGGA..GGUGUUCCGCA.AACAUUUGUUGA--AAG...UUUGAUCG.GUCA..................................................................................................................................................GUCCAUCCCCAUCCGAGU.CACU..UGUCUGAUGCCUCU.UGUUUAUUUUCCCACA..........G.CUCU.C.CGA
Elephant                ..CUCGGAGCAC.GGAUCCCAGGAUCCCAUCAG.CCCACAGAGC.AGCCACGG.GCG--GA.CCCCCA......................................................................GGACCAA..GAC.......AGUGAAGGA.U.......GAUCAGGACC.AGAGCUCACCCA....................CCUG.....................CU.GCCCCUCUU.GGCUAAAUGCUU.AAACCAAUGCCCUAGUGAGGGGGCACUGGUCGUUAAC...................................................................................................................................................CCCUGACCUUUGCUGU.GCCU---------UGAUGCUUGGAUGUUUUCCUGUGUCUUUGCUUGCUUU.AACGU....GCCAGCGAACUGGAGUGUUUCCC..UGCCCAAGGGGGUGUC.AAUCUUUGCCAACUG.AC....CCUGUUGUUACCCUUAGAAUGCCCUAGAG.GGAAGGACCCC.UUUGGGAACUUCUCAAGAGUGGGACCUGGGCC...AAUAGC........UUG......ACCAGCAUCUUGCUGGCAAUUCC.AGGGCCCC-GCUGGGCUUCUGG.............AAUGAGCAUGAGUCCUGACGC.............................CGUGCUGCU.GAACC...............uACCUCUCC--AAGUC.CUCCUAUCCUUA---......................................---....UCUG-GGGGGUGAUAGG...AGUGACCUCCCGGGGUUGUUGUGAGAAUUAAAUGAUGCAAA..ACAGCCUCAGGCAGGGCAGGCAGAGAAGAAaaAGCCAGCAGCA.AAUGCUUGUUAAAAAGG...UUUGGCAG.CUCA..................................................................................................................................................GCGGUU-----------C.CUGC..CCGCUCACUUGUCU.UAUUUAUUCUCCAGCA..........G.CAUU.C.CAG
Kangaroo-rat            ..CUGAGGACACcUGGAUCCCCGCUCCCAU---.CAAGCAGAAC.AGCCACC-.-CGAAGA.CCCCCA......................................................................GGACUGG..GAA.......GACCACAGA.U.......GAAGAGCACC.GG----------....................----c...................c--.---ACUCUU.CACUAAAGACCU.AAACCAAUGCCCUAGUGAGGGGGCAUUGGUCCUGA-C...................................................................................................................................................CCCUGACCUCUGCUGC.GCUUGUGCCUUGUCUUUGUGUGU---------U----CUUUCCUUGUGCU.CCCCU....GCUAGCAAACUAGAGUGCUUCCU..UCCCCAAGGGGGGGUC.GGUCCUUCUUGACUG.AC....CAGGCU---GUCCUUACAACGUCCUGAGU.GGAAGGAUCCC.UUUGGGAGCCCCUCAGGAGGGGGACCUGGGCC...AA----........--G......GGCAGG---UUGCUGGCAA----.-----CCUGGGUGGGCUUCUGG.............AAUGAGCAUGCUGGCUGU---.............................CCUCCUCCC.CACCCc.............ccACAUCCUUGGAGACA.UCCCUGUCCUCUUCU......................................GG-....GGAAUGGGGACAUUAGG...UGCAACCUGCUAGGGUCGUUGUGAGAAUUAAAUGAGUUAGA..GCAGCCUGGGGCCAGGCUGGGCAGAGAGGA..GGCUGUCAGCA.AAUGUUUGUUGAAAAAG...CUU-GCAG.GCCA..................................................................................................................................................AUUGGUCCCCACCCCAUU.CCUU..UAUCUUACCUGUCU.UAUUUAUUCCCCAACA..........G.ACCC.G.UGG
Pangolin                ..CUAGGAGCAC.CAAUCCCUGGAUGCCACCAG.CAUACAAAGC.AGCCACUG.GCAGAGAgCCCCCA......................................................................GGACCAG..G-U.......GGUGAAGGA.U.......GAAGAGGACC.AGAACUGACCAG....................GUGG.....................CU.GUUCCUCUU.-GCUAAUGGCUU.AAACCCAUGCCCUAGUGAGGGGGCACUGGUCAUUAAC...................................................................................................................................................CCCUGACUUUUGCUAU.GCUUAUGCCUUGUUGCUGUGAAUACUUUCCUGUGAGUCUCUGCUUGUGUU.AAUGU....GCCAGUGACCUGGAACAUUUCCC..UCCCCAAGGGGGUGUC.AGUCUUUCUCAGCUG.AC....ACUUUUAUUGCCUGUGUGAUGUCCUGAAU.GGAAGGCUCCC.CUUGGGAACUUUGCAGGAGGGGGACCUGGGCC...AAGGGC........UCA......ACCAGCAUCUCACUGGCAAUCCC.AAGGCCCAUAGCGGGCUUCUGG.............AAUAAGCGUGAGCCCUAGCAC.............................CGUGCUACU.GACCU................AUCUCUUUGGAGAUC.UCCCUGG--UCUUUC......................................UGG....GGAAUUGGGACAGGAAG...AGCAAACCUCCCAGGUUGUUGUGAGUAUUAAAUGAGAUAAU.gGCAGACUUGGGCAGGGCCAGGCAUAGAGAA..GGCAGUCAGUA.AAUGUCUGUUGAAAAAG...UUUGCUAG.GUCA..................................................................................................................................................CCCCAUUCCCAGGACUCU.AACU..UGUCUCACACCUCU.UAUUUAUUCUCCAACA..........G.CACC.C.UGG
Alpaca                  ugCUAAGAGGAC.GGAUUCCUGGAUUCCACCAA.CAUACAAAGC.AGCCACGG.GCAGUGA.CCCUCA......................................................................GGACCAG..GAC.......AACAAAGAA.U.......GAAGAGGACC.AGGACUGACCAC....................CCAG.....................CU.GUCCCUCUU.GGCUAAAGGCUU.AAACCAAUGCCCUAGUGAGGGGGCAUUGGGCAUUAAC...................................................................................................................................................CCCUGACCUUUGCUAU.GCUUCUGCCUUGAUGCUCUGAAUACUUUCCUAUGAGUCUCUGCUUGUGUU.AACCU....GCCAGCGACCUGGAGGGUUUCCA..UCCCCAGGGAGAUGUC.AGUC-CUCUCAGUCC.AC....CCUGUUGUUACCCAUAUGAUGUCCUGAAU.GGAAGGGUCCC.UUUGGGAACUUCUCAGGAGGGGGACCUGGGCC...AAGGGC........UCA......ACCAGCAUCUCACUGGCAAUUCC.AAGGCCC-GGGUGGGCUUCUGG.............AAGGAGCAUGAGCCCC-----cgacgccaug........cuacugaacugCCAAGGGCA.UCCCC................ACCUCCUUUGAGAUC.UCCCUGUC--CUUUC......................................UGG....GGGACGGGGACCAGAAG...AGCAACCUCCCAGGG-UGUUGUGAGUAUUAAAUGAGAGAAA..GCAGCUUCGGGCAGGGCCGGGCAUAGAGGA..GGCUGUCAGCA.AAUGUUUGUUGAAAAAG...UUUGGUCG.GUCC..................................................................................................................................................AUCCAUCCCGCACCCCAC.CACU..UGUCUUACACCUCU.UGUCUAUUCUCCCACA..........G.CACC.C.UGG
Baboon                  ..CUAGGAGCAC.GGAUUCCUGGAUCCCACCAG.CAUACAAAGC.AGCCACUG.--ACUGA.CCCCCA......................................................................GGACCAG..GAU.......GGCAAAGGA.U.......GAAGAGGACC.GGAACUGACCAG....................CCAG.....................CU.GUCCCUCUU.GCCUAAAGACUU.AAACCAAUGCCCUAGUGAGGGGGCAUUGGGCAUUAAG...................................................................................................................................................CCUUGACCUUUGCUAU.GCUCAUGCUGUGACUCUAUGAGUACUUUCCUAUAAGUCU----UUGUGUU.CACCU....GCUAGCAAACUGGAGUGUUUCCC..UCCCCAAGGGGGUGUC.AGUCUUUGUUGACUG.AC....UCUGUCAUCACCCUUACGAUGUCUUGAAU.GGAAGGAUCCC.UUUGGGAACUUCUCAGGAGGGGGACCUGGGCC...AAGGGC........UUG......ACCAGCAUCCUGCUGGCAACUCC.AAGGCCCUGGGUGGGCUUCUGG.............AAUGAGCAUGCUACUGAAUCA.............................CCAAAGGCA.UGUCC...............cACCUCUCUGGAGAUC.UUUCUGUCCUUUUCU......................................GG-....GGAAUGGGGUCGAUGGG...AGCAACCUCCUAGGGUUGUUGUGAGAAUUAAAUGAGAUAAA.aGAGGCCUCAGGCAGGAUCUGGCAUAGAGGA..GGUGAUCAGCA.AAUGUUUGUUGAAAAGG...UUUGGCAG.GUCA..................................................................................................................................................GUCCCUUCCCACCCCUCU.UGCU..UGUCUUACUCGUCU.UAUUUAUUCUCCAACA..........G.CACU.C.CAG
Bison                   ..CCAGGAGCAG.GGGUUCCUGGAUCCCACCAG.CAAACAAAGC.AACCACUGgGCAGUGA.ACGCCC......................................................................-CCCCAG..GCC.......G-CGGAAGAuU.......GAAGAGGACC.CGAACUGACCAA....................CCAG.....................CU.GUCCCUCUU.GGCUAAGUGUUG.AAACCAGUGCCCUAGUGAGGGGGCACUGG---CUAAC...................................................................................................................................................CUCGGACUUUCGAUGU.GCUUUUUGCCUUGAUG---CUUUGCUUUUCUAUGUGCGUCUGCUUCUGUU.AACCU....UCCAUCAACCUGGAGGUUUCACC..AUCCCAGGGAGGUGUC.AGUCUUUCUCAGUCC.AC....CCCGUCAUUAUCCCCAGGAUGGUCUGAAA.GGAAGGGUCCC.UUUGGGAACUUCUCAGGAGGGAGACCUGGGCC...AAGGGC........UCG......GCCAGCAUCUCCCUUGCAAUUCC.AAGGCCCAGGGUGGGCUUCUGG.............AAGGAGCAUGAUUCCCGAGGC.............................CAUGCUGCU.GAACUgccaggg.guauccccACCUCUUCC-AGAUC.UCCUCGUCCUUU-CU......................................GGG....GAACUGGGAUCGAGAAA...AGCAACCUCCCA-----------------------------..------------------------------..-----------.-----------------...--------.----..................................................................................................................................................------------------.----..--------------.----------------..........-.----.-.---
Bonobo                  ..CUAGGAGCAC.GGAUUCCUGGAUCCCACCAA.CAUACAAAGC.AGCCACU-.-CACUGA.CCCCCA......................................................................GGACCAG..GAU.......GGCAAAGGA.U.......GAAGAGGACC.GGAACUGACCAG....................CCAG.....................CU.GUCCCUCUU.ACCUAAAGACUU.AAACCAAUGCCCUAGUGAGGGGGCAUUGGGCAUUAAG...................................................................................................................................................CCCUGACCUUUGCUAU.GCUCAUACUUUGACUCUAUGAGUACUUUCCUAUAAGUCUUUGCUUGUGUU.CACCU....GCUAGCAAACUGGAGUGUUUCCC..UCCCCAAGG-GGUGUC.AGUCUUUGUCGACUG.AC....UCUGUCAUCACCCUUAUGAUGUCCUGAAU.GGAAGGAUCCC.UUUGGGAAAUUCUCAGGAGGGGGACCUGGGCC...AAGGGC........UUG......GCCAGCAUCCUGCUGGCAACUCC.AAGGCCCUGGGUGGGCUUCUGG.............AAUGAGCAUGCUACUGAAUCA.............................CCAAAGGCA.CGCCC...............cACCUCUCUGAAGAUC.UUCCUAUCCUUUUCU......................................-GG....GGAAUGGGGUCGAUGAG...AGCAACCUCCUAGGGUUGUUGUGAGAAUUAAAUGAGAUAAA.aGAGGCCUCAGGCAGGAUCUGGCAUAGAGGA..GGUGAUCAGCA.AAUGUUUGUUGAAAAGG...UUUGACAG.GUCA..................................................................................................................................................GUCCCUUCCCACCCCUCU.UGCU..UGUCUUACUUGUCU.UAUUUAUUCUCCAACA..........G.CACU.C.CAG
Bushbaby                ..CUAGAUGCAC.GGAUUCCUGGAUCCCGUCAGgAAUACAAAGC.AGCCACAA.GCA--AA.UCCCCA......................................................................GAACCAG..GAC.......AGCAAAGGA.U.......GAAGGGGACC.AGAACUGACCAG....................CCAG.....................CU.GUCCCACUC.AGCUAAAGACAUaAAACCAAUGCCCUAGUGAGGGGGCAUUGGUCGUUAAA...................................................................................................................................................ACCUGAC------UAU.GCCUAUACCUUGAUUCUCUGUCUACUUUCCUGUACAUCUCUGCCUGUGUU.AACCUguuuGCUAGCUAACUGGAGUGUUUCCC..UCCCCAAGGGGGUGUC.AGUCUUUCUCGACUG.AC....UCUGUU---GCCUUUAUGAUGUCCAAAAU.GGAAGGAUCUG.UUUGAGAACUUCUCAGGAGGGGGACCUGGGCC...AAGGGC........UUG......ACAAACAUCUCACUGGCAAUUCC.AAGGCCCUGGGUGGGCUUCUGG.............AAUGAGCAUGUUACUAAACCA.............................CCAAAGGCA.UGACC...............aACCUCUUUUGAGGUC.UCCCUGUCCUUUUCU......................................AG-....GGAAUGGGGAUCAUAGA...AGCAACCUCCUAGGGUUGUUGUGAGAAUUAAAUGAGAUCAA..GCAGCCUCAGGCAGGGUUG--GU-------..------CAGGA.AAUGUUUGUUGAAAGAU...U--GGCAG.GUCA..................................................................................................................................................GUGGUCCCCACCAUUCCC.ACCU..CCUCUCACUUGUCU.UAUUUAUUUUCCAGCA..........G.UAUU.C.CAG
ChineseHamster          ..CAAGGAGCAU.GGAUUCCUGGAAGCCACCAG.CAUACAGAGC.AGCCCCU-.-UGUCGA.CCCCCA......................................................................GCAACAG..GACaucgaggGACAAGGGG.C.......AAAGAGGAUC.AGCAGUGUCCUG....................CUAG.....................C-.CUCCCUCUG.GGUUCAAACCUU.GAACCAAGGCCCUAGUGAGGGGGCAUUGGUCAU-GAC...................................................................................................................................................CUUCCACCUUUACUCU.GCUUGUGCCUUGAGUC--UGAC-CCUUCCCUGUAUGUCUUUGCUUGUGUU.CAUCU....GCCAGUGAACUGGUGUGCUUCCC..UCCUCAAAGGGG-GUC.GUCCCUUGU-GACUG.AC....CACGUC---GUCCUAACAAUGUCCUGAGC.AGAAGGAUCCC.UUUGGGAGCCUCUCAGGAGGGGGACUUGGGCC...AGGGGC........--C......ACCAGCAUCGUUCUGGUAACUGGgUGGGGGCAGGGU--GCUUCUGG.............AAUGAGCAUGUGGCUGA----cccccaaaggcaugccauguccccccccaC---CCCUUcCACCC................ACCUUCUUGGAGAUG.UCCCUUCCUCUU---......................................GGGuuaaUGGACGGGGACAUUAGG...AGCAACCUCCUAGGGUUGUUGUGAGAAUUAAAUGAGC----..UAGGC--UGGGCAGACCCC-----------..---CCUCAGGA.CAUGUUUGUUGAAAGGU...UUGCAGGU.GGAU..................................................................................................................................................CUGUUCCCUCCCACUCAC.UGUC..UGUCUC----------AUCUGUUCuCCUGCGGACCCCUGCAgccccuGUGCAC
Gibbon                  ..CUAGGAGCAC.GGAUUCCUGGAUCCCACCAA.CAUACAAAGC.AGCCAUU-.-CACUGA.CCCCCA......................................................................GGACCAG..GAU.......GGCAAAGGA.U.......GAAGCGGACC.GGAACUGACCAG....................CCGG.....................CU.GUCCCUCUU.ACCUAAAGACUU.AAACCAAUGCCCUAGUGAGGGGGCAUUGGGCAUUAAG...................................................................................................................................................CCCUGACCUUUGCUAU.GCUCAUGCUUUGACUCUAUGAGUACUUUCCUAUAAGUCUUUGCUUGUGUU.CACCU....GCUAGCAAACUGGAGUGUUUCCC..UCCCCAAGGGGGUGUC.AGUCUUUGUCGACUG.AC....UCUGUCAUCACCCUUACGAUGUCCUGAAU.GGAAGGAUCCC.UUUGGGAAAUUCUCAGGAGGGGGACCUGGGCC...AAGGGC........UUG......ACCAGCAUCCUGCUGGCAACUCC.AAGGCCCUGGGUGGGCUUCUGG.............AAUGAGCAUGCUACUGAAUCA.............................CCAAAGGCA.UGCCC...............cACCUCUCUGGAGAUC.UUCCUAUCCUUUUCU......................................-GG....GGAAUGGGGUCGAUGGG...AGCAACCUCCUAGGGUUGUUGUGAGAAUUAAAUGAGAUAAA.aGAGGCCUCAGGCAGGAUCUGGCAUAGAGGA..GGUGAUCAGCA.AAUGUUUGUUGAAAAGG...UUCGACAG.GUCA..................................................................................................................................................GUCCCUUCCCACCCCUCU.UGCU..UGUCUUACUCAUCU.UAUUUAUUCUCCAGCA..........G.CACU.C.CAG
GoldenMonkey            ..CUAGGAGCAC.GGAUUCCUGCAUCCCACCAG.CAUACAAAGC.AGCCACCG.--ACUGA.CCCCCA......................................................................GGACCAG..GAU.......GGCAAAGGA.U.......GAAGAGGACC.GGAACUGACCAG....................CCAG.....................CU.GUCCCUCUU.GCCUAAAGACUU.AAACCAAUGCCCUAGUGAGGGGGCAUUGGGCAUUAAG...................................................................................................................................................CCUUGACCUUUGCUAU.GCUCAUGCUGUGACUC--UGAGUACUUUCCUAUAAGUCUUUGCUUGUGUU.UACCU....GCUAGCAAACUGGAGUGUUUCCC..UCCCCAAGGGGGUGUC.AGUCUUUGUUGACUG.AC....UCUGUCAUCACCCUUACGAUGUCUUGAAU.GGAAGGAUCCC.UUUGGGAACUUCUCAGGAGGGGGACCUGGGCC...AAGGGC........UUG......ACCAGCAUCCUGCUGGCAACUCC.AAGGCCCUGGGUGGGCUUCCGG.............AAUGAGCAUGUUACUGAAUCA.............................CCAAAAGCA.UGCCC...............cACCUGUCUGGAGAUC.UUUCUGUCCUUUUCU......................................GG-....GGAAUGGGGUCGAUGGG...AGCAACCUCCUAGGGUUGUUGUGAGAAUUAAAUGAGCUAAA.aGAGACCUCAGGCAGGAUCUGGCAUAGAGGA..GGUGAUCAGCA.AAUGUUUGUUGAAAAGG...UUUGGCAG.GUCA..................................................................................................................................................GUCCCUUCCCACCCCUCU.UGCU..UGUCUUACUCAUCU.UAUUUAUUCUCCAACA..........G.CACU.C.CAG
Gorilla                 ..CUAGGAGCAC.GGAUUCCUGGAUCCCACCAA.CAUACAAAGC.AGCCACU-.-CACUGA.CCCCCA......................................................................GGACCAG..GAU.......GGCAAAGGA.U.......GAAGAGGACC.GGAACUGACCAG....................CCAG.....................CU.GUCCCUCUU.ACCUAAAGACUU.AAACCAAUGCCCUAGUGAGGGGGCAUUGGGCAUUAAG...................................................................................................................................................CCCUGACCUUUGCUAU.GCUUAUACAUUGACUCUAUGAGUACUUUCCUAUAAGUCUUUGCUUGUGUU.CACCU....GCUAGCAAACUGGAGUGUUUCCC..UCCCCAAGGGGGUGUC.AGUCUUUGUCGACUG.AC....UCUAUCAUCACCCUUAUGAUGUCCUGAAU.GGAAGGAUCCC.UUUGGGAAAUUCUCAGGAGGGGGACCUGGGCC...AAGGGC........UUG......GCCAGCAUCCUGCUGGCAACUCC.AAGGCCCUGGGUGGGCUUCUGG.............AAUGAGCAUGCUACUGAAUCA.............................CCAAAGGCA.UGCCC...............cACCUCUCUGAAGAUC.UUCCUAUCCUUUUCU......................................-GG....GGAAUGGGGUUGAUGAG...AGCAACCUCCUAGGGUUGUUGUGAGAAUUAAAUGAGAUAAA.aGAGGCCUCAGGCAGGAUCUGGCAUAGAGGA..GGUGAUCAGCA.AAUGUUUGUUGAAAAGG...UUUGACAG.GUCA..................................................................................................................................................GUCCUUUCCCACCCCUCU.UGCU..UGUCUUACUUGUCU.UAUUUAUUCUCCAACA..........G.CACU.C.CAG
GreenMonkey             ..CUAGGAGCAC.GGAUUCCUGGAUCCCACCAG.CAUACAAAGC.AGCCACUG.A--CUGA.CGCCCA......................................................................GGACCAG..GAU.......GGCAAAGGA.U.......GAAGAGGACC.GGAACUGACCAG....................CCAG.....................CU.GUCCCUCUU.GCCUAAAGACUU.AAACCAAUGCCCUAGUGAGGGGGCAUUGGGCAUUAAG...................................................................................................................................................CCUUGACCUUUGCUAU.GCUCGUGCUGUGACUCUAUGAGUACUUUCCUAUAAGUCU----UUGUGUU.CACCU....GCUAGCAAACUGGAGUGUUUCCC..UCCCCAAGGGGGUGUC.AGUCUUUGUUGACUG.AC....UCUGUCAUCACCCUUACAAUGUCUUGAAU.GGAAGGAUCCC.UUUGGGAACUUCUCAGGAGGGGGACCUGGGCC...AAGGGC........UUG......ACCAGCAUCCUGCUGGCAACUCC.AAGGCCCUGGGUGGGCUUCUGG.............AAUGAGCAUGCUACUGAAUCA.............................CCAAAGGCA.UGUCC...............cACCUCUCUGGAGAUC.UUUCUGUCCUUUUCU......................................GG-....GGAAUGGGGUCGAUGGG...AGCAACCUCCUAGGGUUGUUGUGAGAAUUAAAUGAGAUAAA.aGAGGCCUCAGGCAGGAUCUGGCAUAGAGGA..GGUGAUCAGCA.AAUGUUUGUUGAAAAGG...UUUGGCAG.GUCA..................................................................................................................................................GUCCCUUCCCACCCCUCU.UGUU..UGUCUUACUCGUCU.UAUUUAUUCUCCAACA..........G.CACU.C.CAG
Hedgehog                ..----------.---------GAGAGCGCCUG.GAUCCCCGGU.GACAUUC-.---GAGA.CCCUC-caggaccg...................................gacccacccg...............acCCCCCAG..ACCc.....aCAUGAUGGA.A.......G-GCGGAGGC.AGCCCCAGUCGAag...............gacACAC.....................CC.ACCUCUGUU.GACCAAGGACAU.UAGCCAAUGCCCUAGUGAGGGGGCAUCGGCCAUGCCCcc...............................................................................................................................................ccCCCCCCCCCUUGCUGU.GCUUAUGCCUUGCCGCUCUGAUUCCUUUUCUGGAAGUC--UGCUUGUCCCaCCUUU....GCCAGCGAACUGGAGUGUUCCCU..CCCCC-AGCAA-UGGC.AGUCUUCCCCGACUG.CC....CCU-UAAUACCCAU---UCUGUUCUGAACcAGAAGGAUCCC.U-UGGGAGUC-CUCAGGAGGGGGGCCUGGGCU...AAGGGCcggggggcUCC......ACCAGCAACUCACUGGCGGUUCU.GAGGCGCAGGGCGGGUUUCUGG.............AAUGAGCAUGAGCCCUGAUG-ccaccgug.............uugaacugCCAAGGGCA.UGCAA...............cCCCUCUUUUGUACUC.UUUCUGUC--UUUUC......................................UGG....GGUCUGGGGGGAAUCAGaugUGCC-CCUCCUAGGGGUGUUAUGAGGAUCAAAUGACAGUAG.gUUGCCAACGGCUGGGGCCGGGGCGUGGGAG..GGCGAUUCCCAgAAUGUUUGUUGAAA-AG...UCUGCCAG.GCCA..................................................................................................................................................ACCCCCUGCCACCUGCCU.CACC..UGUCUCACUCAUGU.CCCCCCACCCCCUGCA..........G.CACA.C.CAG
MalayanLemur            ..CUAGGAGUGC.AGAUUCCUGGACCCCACCAG.CAGACAAAGC.AGCCACC-.-CGCAGA.CC-CCA......................................................................GGACCAA..GAC.......GACAA-GGA.U.......GAAGAGGAUC.AGAACUGACCCA....................UCAG.....................CU.GUUCAUCUU.GGCUAAACACUU.AAACCAAUGCCCUAGUGAGGGGGCAUUGGUCGUUAAC...................................................................................................................................................CCCUGACCUUUGCUAU.GCUUAUGCCUUGACUCUGUGAAUACUCUCCUAUACUUCUCGGCUUGUGUU.CACCU....GCUAGCGAACUGGAGUGUUUCCC..UCCCC-AGGGGGUGUC.AGUCUUUCUUGACUGgACugauUCUGUUGCUGCCCUUAUGAUGCCCUGAAU.GGAAGGUUCCU.UUUGGGAAAUUCUCAGGAGGGGGACCUGGGCC...AAGGGC........UCA......ACCAGCUUCUCACUGGCACUUCG.AAGGCCCUGGGUGGGCUUCUGG.............AAUGAGCAUGUUUCUGAAUCU.............................CUAAAAGCA.UGCCC...............cACCUCUUUUC---CU.UUUC-----------......................................GGG....GGAAUGGGGACAAUAGG...AGCAGCCUCCUAGGGUUGUUGUGAGAAUUAAAUGAGCUAAA..GCAGCCUCCGGCAGGGCCGGGCAUAGACAA..GGCGGUCAGCA.AAUGUUUGUUGAAAAGG...UUCGGCAG.GUCC..................................................................................................................................................GUCCAUUCCCACCCCUCU.UGCU..UGUCUUACUCAUCU.UAUUUAUUCUCCAGCA..........G.CACU.G.AAG
Manatee                 ..CUAGGAGCAC.AGAUCCCAGGAUCCCACCAA.CACACAGAGA.GGCCACGG.GCG--GA.CCCCCG......................................................................GGACCAG..GAC.......AGCGAAGGA.U.......GAUGAGGACC.AGAACUCACCCA....................CCUG.....................CU.GUCCCUCUU.GGCUAAAGGCUU.AAACCAAUGCCCUAGUGAGGGGGCAUUGGUCGCUAAU...................................................................................................................................................CCCUGACCUUUGCUGU.GCCU---------UGAUGCUUGGAUGUUUUCCUAUGUCUUUGCUUGCUUU.AAUGU....GCCAGCGAACUGGAGUGUU-CCC..UGCCCAAGGGGGUGUC.AGUCUUUGCCACCUG.AC....CCUAUUGUUGCCCUGACGGUGUCCUGGAU.GGAAGGACCCC.UUUGGGAACUUCUCAGGAGGGGGACCUGGGCC...AAUAGC........UUG......ACCAGCAUCUUGCUGGCGAUUCC.AGGGCCCC-GGUGGGCUUCUGG.............AAUGAGCAUGAGUCCUGACGC.............................CAUGGUGCU.GAACCuccaagggcgagcccuACCUCUUCCGAGUCC.U-CCUCUCCUUAU-C......................................UGG....GGGUUGGGGGUGAUAGG...AGCGACCUCCCGGGGUUGUUGUGAGAAUUAAAUGACACAAA..ACAGCCUCAGGCAGGGCAG-GCAGAGAAGA..GGCCAGCAGCA.AAUGCUUGUUAAAAAGG...UUUGGCAG.GUCA..................................................................................................................................................GCCUUUCCUG-CC-----.CGC-..----UCACUUGUCU.UAUUUAUUCUCCAGCA..........G.CAUU.C.CAG
Marmoset                ..CUAGGAGCAC.AGAUUCCUGGAUCCCACCAG.CAUACAAGGC.AGCCACUG.A--CAGA.CCCCCA......................................................................GGACCAG..GAU.......GGCAAAGGA.U.......GAAGAGGACC.AGAACUGACCAG....................CCUG.....................CU.GUCCCUCUU.GCCCAAAGACUU.AAACCGAUGCCCUAGUGAGGGGGCAUUGGGUGUUAAG...................................................................................................................................................CCCUGACCUUUGCUGU.GUUCAUGCUUUGACUCUAUGAGUACUUUCCUAUACAUCUUUGCUUGUGUU.CACCU....GCUAGCAAACUGGAGUGCUUCCC..UCCCCAAGGGGGUGUC.AGUCUUUCUCGACUG.UC....UCUGUCAUCACCCUUACGAUGUCCUAAAU.GGAAGGAUCCC.UUUGGGAAUUUCUCAGGAGGGGGACCUGGGCC...GAGGGC........UUG......ACCAGCAUCUUGCUGGCAACUCC.AAGGCCCUGGGUGGGCUUCUGG.............AAUGAGCAUGCUACUGAAUCA.............................CCAAAGGCA.UGCCC...............uGCCUCUCUGGAGAUC.UUUCUGUCCUUUUCU......................................GG-....GGAAUGGGGUCGAUGGG...AGCAACCUCCUAGGGUUGUUGUGAGAAUUAAAUGAGGUUAA.aGAAGCCUCAGGCAGGAUCUGGCAUAGAGGA..GGUGAGCAGCA.AAUGUUUGUUGAAAAGG...UUUGUCAG.GUCA..................................................................................................................................................GUCCCUUCCCACCCCUUU.UGCU..UGUCUUACUCAUCC.UGUUUAUUGUCCAGCA..........G.CACU.C.CAG
MinkeWhale              ..CUAGGAGCAU.GGAUUCCUGGAUGCCACCAG.CAUACAAAGC.AGCCACUG.GCAGUGA.CCCCCA......................................................................GGACCAG..GAC.......GACGAAGAA.U.......GAAGAGGACC.AGAACUGACCAG....................----.....................CU.GUCCCUCUU.GGCUAACGGCUU.AAACCAAUGCCCUAGUGAGGGGGCAUUGGUCAUUAAC...................................................................................................................................................GCCGGACCUUUGCUAU.GCUUCUGCCUUGAUGCUAUGACUGCUUUUCUAUGUGUCUCUGCUUGUGUU.AACAU....GUCAGCGACCUGGAGGGUUUCCA..ACCUCAGGGAGGUGUC.AGUCUUUCUCAGUCC.AC....CCCGUUGUUACCCCCGUGAUGUUCUGAAU.GGAAGGGUCCC.UUUGGGAACUUCUCAGGAGGGGGACCUGGGCC...AAGGGC........UUA......ACCAGCAUCUCACUGGCAAUUCC.AAGGCCCGGGGUGGGCUUCUGG.............AAUGAGCAUGUGCCCC-----acgccaugc..........uacugaacugCCAAGGGCA.UCCCC................ACCACCUUUGAGAUC.ACCCUGUC--CUUUC......................................UGG....GGAACGGGGUUGAGAAG...AGCAACCUCCCAGGG-UGUUGUGAGUAUUGAAUGAGUCCAA..GCAGCCUCGGGUAGGGCCAGGCAUAGAGGA..GGCAGUCAACA.AAUGUUUGUUGAAACAG...UUUGGUUG.GCCA..................................................................................................................................................GUCCAUCCCUACCCCUCU.CACC..UGUCUUACACCUCU.UAUUUAUUCUCUCACA..........G.CGCU.C.CGG
MouseLemur              ..CUAGGAGCAC.AGAUUCCUGGAUUCCAUCAG.CAUACAAAGC.AGCCACCA.GC--AGA.CCCCCA......................................................................GGACCAG..GAC.......AGCGGAGGA.U.......GAAGAGGACC.AGAACUGACCAG....................CCUG.....................CU.GUCCCUCUU.GGCUAAAGACUU.AAACCAAUGCCCUAGUGAGGGGGCAUUGGUCGUUAAC...................................................................................................................................................CCCUGACCUUUGCUAU.GCUUAUGCCUUGA----CUCUCUACUUUCCUGUACCUGUCUGCUUUUGUU.AACCU....GCUAGCCAACUGGAGUGUUUCCC..UCCCCAAGGGGGUGUC.AGUCUUUCUCGACUG.GC....UCU--UGUUGCCCUCACAACGUCCUGAAU.UGAAGGAUCCU.UUUGGAAUUUUCUCAGGAGGGGGACCUGGGCC...AAGGGC........UUG......ACCCGCUUCUCCCUGGCAGUUCC.AAGCCCCUGGGUGGGUGUCUGC.............AGUCAGCAUGUUACUAAACCA.............................CCAAAGGCA.UGCUC...............cACCCCUUCUGAGAUC.UCCCUGUCCUUUUCU......................................-GG....GGAAUGGGGGCCACAGG...AGCAACCUCCUAGGGUUGUUGUGAGAAUUAAAUGAGAUCGA..ACAGCCUCAGGCAGGGCCUGG---------..-----UCAGGA.AAUGUUUGUUGAAAGGU...U--GGCAG.GUCA..................................................................................................................................................GUGAUUCCCACCGCUCCCaCCCC..UCUCUCACGCGUCU.UAUUUAUUUUCCAACAg.......caG.CACU.C.---
NakedMoleRat            ..CCAAGAGCAU.GGUUUCCUGGACCCCUUCAC.CCCACCCAGC.AGCCACCA.GC--AGA.CCCCCA......................................................................GGACCAGccG--cu..gcaAGGACAGGA.C.......GAAGACGCCC.GGAACUGGCCAG....................-CAG.....................CU.GUCCCUCGG.GGCUGAAGACUU.AAACCAAUGCCCUAGUGAGGGGGCACUGGGCCUUUCC...................................................................................................................................................CUCUGACCUUCACCCU.GCCUGUGGCUUGACUC---UUG---UCUCUUGUGUGUCAUUGCU-GUGUC.CACCU....GCAAGGCAACUG--GUGCUUCCU..UCCC--CCGGGGUGUC.AGUCUUCCUCAACUG.AC....UGCGUCGUCAC----ACACCUUCCCGAGU.GGAGUGGUCCC.UUUGGGAAUUUCUCAGGAGGGGGACCUGGGCC...AAGAGC........AA-......-------------------CUCC.AGGGCCCUGGGCAGGCUUCUGG.............AAUGAGCAUGUGACUGACUG-.............................CCAAUGGCA.GGCCC................ACCUCUCCCAGGACC.UCCCUGUC--CUUUC......................................UGG....GGAGCAGGGAUGCUGAG...--CAACCUCCUA-GGUGGUUGUGAGAAUUAAAUGAGCUAAA..GUAGCCCAGGUCUAGGCGG-GCAUAGAGGA..GGCGGUCAGCA.AAUGCUUGUUGA-ACAG...UCUGCCAG.CUGU..................................................................................................................................................GUUCUGUCCCACCCAGCU.UG--..-GUCUUAUUUGUCU.UAUUUAUUCUCCCACA..........GaCUCC.GaC--
Orangutan               ..CUAGGAGCAC.GGAUUCCUGGAUCCCACCAA.CAUACAAAGC.AGCCACU-.-CACAGA.CCCCCA......................................................................GGACCAG..GAU.......GGCAAAGGA.U.......GAAGAGGACC.GGAACUGACCUG....................CCAG.....................CU.GUCCCUCUU.ACCUAAAGACUU.AAACCAAUGCCCUAGUGAGGGGGCAUUGGACAUUAAG...................................................................................................................................................CCCUGACUUUUGCUAU.GCUCAUGCUUUGACUCUAUGAGUACUUUCCUAUAAGUCUUCGCUUGUGUU.CACCU....GCUAGCAAACUGGAGUGUUUCCC..UCCCCAAGGGGGUGUC.AGUCUUUGUCGACUG.AC....UCUGUCAUCACCCUUAUGAUGUCCUGAAU.GGAAGGAUCCC.UUUGGGAAAUUCUCAGGAGGGGGACCUGGGCC...AAGGGC........UUG......ACCAGCAUCCUGCUGGCAACUCC.AAGGCCCUGGGUGGGCUUCUGG.............AAUGAGCAUGCUACUGAAUCA.............................CCAAAGGCA.UGCCC...............cACCUCUCUGGAGAUC.UUCCUAUCCUUUUCU......................................-GG....GGAAUGGGGUCAAUGGG...CGCAACCUCCUAGGGUUGUUGUGAGAAUUAAAUGAGAUAAA.aGAGGCCUCAGGCAGGAUCUGGCAUAGAGGA..GGUGAUCAGCA.AAUGUUUGUUGAAAAGG...UUUGACAG.GUCA..................................................................................................................................................GUCCCUUCCCACCCCUCU.UGCU..UGUCUUACUCGUCU.UAUUUAUUCUCCAACA..........G.CACU.C.CAG
ProboscisMonkey         ..CUAGGAGCAC.GGAUUCCUGGAUCCCACCAG.CAUACAAAGC.AGCCACUG.--ACUGA.CCCCCA......................................................................GGACCAG..GAU.......GGCAAAGGA.U.......GAAGAGGACC.GGAACUGACCAG....................CCAG.....................CU.GUCCCUCUU.GCCUAAAGACUU.AAACCAAUGCCCUAGUGAGGGGGCAUUGGGCAUUAAG...................................................................................................................................................CCUUGACCUUUGCUAU.GCUCAUGCUGUGACUC--UGAGUACUUUCCUAUAAGUCUUUGCUUGUGUU.UACCU....GCUAGCAAACUGGAGUGUU-CCC..UCCCCAAGGGGGUGUCuAGUCUUUGUUGACUG.AC....UCUGUCAUCACCCUUACGAUGUCUUGAAU.GGAAGGAUCCC.UUUGGGAACUUCUCAGGAGGGGGACCUGGGCC...AAGGGC........UUG......ACCAGCAUCCUGCUGGCAACUCC.AAGGCCCUGGGUGGGCUUCCGG.............AAUGAGCAUGUUACUGAAUCA.............................CCAAAAGCA.UGCCC...............cACCUGUCUGGAGAUC.UUUCUGUCCUUUUCU......................................GGG....GGAAUGGGGUCGAUGGG...AGCAACCUCCUAGGGUUGUUGUGAGAAUUAAAUGAGCUAAA.aGAGGCCUCAGGCAGGAUCUGGCAUAGAGGA..GGUGAUCAGCA.AAUGUUUGUUGAAAAGG...UUUGGCAG.GUCA..................................................................................................................................................GUCCCUUCCCACCCCUCU.UGCU..UGUCUUACUCAUCU.UAUUUAUUCUCCAACA..........G.CACU.C.CAG
Rat                     ..CAAGGAGCAU.GGAUUCCAGGAACCCACUAG.CAUACAGAAC.AACUUCU-.-UGUGGA.CCCCCC...................................................u.................gGGAUCAG..GAC.......AUCGAGGGA.CaagcaacAAAGAGGAUC.AUCAGUGUCCAG....................CUAG.....................U-.CUCUCUCUGgGGUUCAAACCUU.GAAUCAAUGCCCUAGUGAGGGGGCACUGGCCAUGACC...................................................................................................................................................CCUCAACCUUUGCUCU.GCUUGUAUCUUGAGUC--UGAGUCCUUCCCUGUACAUCUGUGCUCGUGUU.CAUCA....GCUAGUGAACUGAAGUGCUUCCC..UCCCCGAGGGGG-GUC.GUCCCUUGU-GACUG.AC....CAUGUU---GUCCUAACAAUGUCCUGAGC.AGAAGGGUCCCcAAUGGGAACCUCUCAGGAGGGGGGUUUGGGGCggcGGGGGG........GGG......ACCAGCAUCUUGCUGGCAACUGU.GGG--U-GGGGUGGGGUG----cuucc..uucuggAAUGAGCAUGUGGCUGA----cccccaaag...........gcaugccccCUCCCCCCC.CACCC................ACCUUCUUGGAGAUG.UCCCUUCCUUU---U......................................GGG....GUAGUGGGGACAUUAGG...AGCAACCUCCUAGGGUUGUUGUGAGAAUUAAAUGAACUGUA..GCAGCCUGAGGCAGGGCUGGGCAGAA----..--ACCUCAGCA.CAUGUUUGUUGAAAGGU...UUGCAGGU.GGAU..................................................................................................................................................CAAGUCACC----CAACU.CAC-..AGUCUCAUGUGUCU.CGUCUAUUCUCCUGCA..........G.-ACU.C.CUG
SquirrelMonkey          ..CUAAGAGCAC.AGAUUCCUGGAUCCCACCAG.CAUACGCAGC.AGCCACUG.A--CAGA.CCCCCA......................................................................GGACCAG..GAU.......GGCAAAGGA.U.......GAAGAGGACC.AGAACUGACCAG....................CCUG.....................CU.GUCCCUCUU.GCCUAAAGACUU.AAACCAAUGCCCUAGUGAGGGGGCGUUGGGUGUGAAG...................................................................................................................................................CCCUGACCUUUGCUGU.GUUCAUGCUUUGUCUC--UGAGUACUUUCCUAUACAUCUUUGCUUGUGUU.CACCU....GCUAGCAAACUGGAGUGUUUCCC..UCCCCAAGGGGGUGUC.AGUCUUUCUCGACUG.--....UCUGUCAUCACCCUUAUGAUGUCCUAAAU.GGAAGGAUCCC.UUUGGGAACUUCUCAGGAGGGGGACCUGGGCC...GAGGGC........UUG......ACCAGCGUCCUGCUGGCAACUCC.CAGGCCCUGGGUGGGCUUCUGG.............AAUGAGCAUGCUACUGAAUCC.............................CCUAAGGCA.UGCCC...............cACCUCUCUGGGGAUC.UUUCUGUCCUUUUCU......................................GG-....GGAAUGGGGUCGAUGGG...AGCAACCUCCUAGGGUUGUUGUGAGAAUUAAAUGAGAUUAA.aGAGGCCUCAGGCAGAAUCCGGCAUAGAGGA..GGUGAUCAGCA.AAUGUUUGUUGAGAAGG...UUUGUCAG.CUCA..................................................................................................................................................GUCCCUUCCCACCCCGUU.UGCU..UGUCUUGUUCAUCC.UGUUAAUUCUCCCACA..........G.CCCU.C.CAG
Tenrec                  ..CUAGGAGCGC.AGACCCCAGGAGACCACCAA.CCCUGAGAGC.AGUUGCCA.G--AGGA.CCUC--accccgcaccc............................cacccaggacca..................aGUC---G..GGC.......GGCACAGGA.G.......GAUGAGGACC.CAG-------AG....................CCUG.....................UU.---CCUCUU.GGCGACAGACUU.AAACCAAUGCCCUAGUGAGGGGGCAUUGGUCCUUAAC...................................................................................................................................................CCCUGACCUCUGCUGU.GUCU---------CAAUGCUUGGAUGUUUCCACGUGUCUUUGCUUGCUUU.AACAU....GCCAGCAAACUGG--AGUUUCCC..UGCCCAAGGUGGUAUC.GGUCUCUGUCACCCG.GU....UCUG-----------AUGAUGUCCUCAUU.GGAAGGAUCCC.UCUGGGAAUUUCUCAGGAGGGGGACCUGGGCC...CAGAGC........AUG......GCCAGCCUUUUGCUGGCGAC--C.CAGGCCCACUGUGGGUGUCUGG.............UAGGAGCAUGUAUCUUAACGC.............................CGUGCUACU.GA---................ACCUC---UGAGGUUgAGCCCACCUC-----uuuccuguccauagugagggggggguggggggugggacGGA....GGAU----------AGG...AGCGACCCCCCGGGGUGGUUGUGAGCUUGAAAUGACAGAGCagCCUCAGGCAGCGUGGCCACACCA-CGCCGA..GGCCAGCCACA.AAUGUGUGUCCCAAA-G...GGUGGAAG.GUCA..................................................................................................................................................AUCCGUUCUUGCUCG---.----..---CUCACUUUUCU.CGUUCAUUCUCCAGCA..........G.CAUUgC.CG-
Shrew                   ..--------AU.UAAUUACAG-AGACCUUGAG.CAGCCC----.--------.-------.------cagcuccuggaacccaccacccugcacagagguggucugcagaccccccag...................----CAG..GAC.......ACAGAAGGA.U.......GAAGAGGAUC.G------A----....................----gggaccccucccucucugcca--.-UCCCUCUC.GGCUCAAGGCUU.AUGCCAAGGCCCUAGUGAGGGGGCAUUGGCCGUU-AG...................................................................................................................................................CGCUCACCUUUGCUAU.GCGUUUGCCUUGAUGCUCUGAGCUCCUUCCUGUAAGUCUCUGCUUGCCUU.AACAU....GCCCGAGCACUGGAGUGUCCCCCccCCCCCAUGGGCGG--C.AGUCUUCCUCAGUUC.UG....CCGGCCCUCACCCC-ACCAGGUCCUGAAC.UGGAAGGACCC.UUUG-GAAAGUCUCAGGAGGGGGACCUGGGCU...GAGGGC........CAGggguucACCAGCUAUGCGUUGGCGGUUCA.G--ACUCAGGGUGCGAGAGUGG.............GACGGGCGUGAGCCCGGCGGC.............................CAGG-----.CAUGU................GCCCCUCCUAGGGUC.UCCCUGUC--CUUCC......................................CGG....GUACGGGGGGUGAGACA...AGCACC-CUCAAGGGACAACGUGAGUAUUGAAUGAGACCAG..GCGGCCUGGGGCUGG--CGGCCAUGGCGGA..GGACU-CCCGG.AAUGUUUGGUGAAA---...--------.----gaccccugcccccgcccccacuccccugcuccccgcagcagacggcccugcacagguagagacccuggggccgaggucaaguccaugcucaagugagggagcccugacagcagguauaugggggaggaccccggcgccccca....------CCCAGCCCCGCC.UGGG..GGUCCCACACACU-.----------------..........-.----.-.---
#=GC SS_cons            ..::::[[[[,,.,,,,<<<<<<-<<<______.__________.________._______.______~~~~~~~~~~~~~~~~~~~~~~~~~~~~~~~~~~~~~~~~~~~~~~~~~~~...................>>>>>>>..>>,.......((((((((,.,.......,<<<<<<---.------<<<-<<....................____~~~~~~~~~~~~~~~~~~~~~>>.>>>>>>>>>.,,,,,,,,,<<<.<<-<<<<<<<<<________>>>>>>>>>--->>>>>...................................................................................................................................................,,,,,,)))))))),,.]]]],,,,,,,,,<<<___>>>,<<<<______>>>>,,,,<<<-<<___._____....>>->>>---{{{{{{{{{,,,,,..,,{{{-{{{{{{{<<<.<<<<______>>>>>.>>....,[[-[[[[[[[[[[,,,,,,,<<<<____.___>>>>,<<<.___>>>,,,,(((--(((((((,,,,,<<<<<...--<<<-........--<......-<<<<<_____>>>>>>--->>>.-->>>>>,<<<<<-<<<<-<<<............._____________________~~~~~~~~~~~~~~~~~~~~~~~~~~~~~>>>->>>>-.>>>>>................,)))))))--))),,.<<<<--<<<______~~~~~~~~~~~~~~~~~~~~~~~~~~~~~~~~~~~~~~>>>....>>>>,]]]]]-]]]]]-...]],,}}}}}}}-}}},,[[[[-[[[[,,,,,,,<<<_____.._____>>>(((((((----((((-(((((-..((((,,<<<<<.______>>>>>,,,<<<...---<<<__.____~~~~~~~~~~~~~~~~~~~~~~~~~~~~~~~~~~~~~~~~~~~~~~~~~~~~~~~~~~~~~~~~~~~~~~~~~~~~~~~~~~~~~~~~~~~~~~~~~~~~~~~~~~~~~~~~~~~~~~~~~~~~~~~~~~~~~~~~~~~~~~....>>>>>>,,,))))))))).))))..-------))))))).,,,,,,,]]]]]]]],..........}.}}}}.}.}}}
#=GC RF                 ..CUAGgaGCaC.cGAUuCcugGAucCCACCAG.CAUACaaAGC.AGCCaCuG.GcagaGA.CCCCCa~~~~~~~~~~~~~~~~~~~~~~~~~~~~~~~~~~~~~~~~~~~~~~~~~~~...................GgaCcag..Gau.......ggCaaaGGA.u.......GAaGaGGACC.AGaAcUgacCaG....................CCAG~~~~~~~~~~~~~~~~~~~~~Cu.gucCCuCuU.GGCUAAAggcuu.aaACCaaUGCCCUAGUGAGGGGGCAuuGGuCguuaag...................................................................................................................................................CCCUGACCuuuGcuaU.GCuuaUGCuUugucucUaUgagUacuuUCCuaUaaguCUuUgCuUgugUU.aAugU....gcCaGcgAcCuGGaGuGcUUCCc..UCCCCAgGgaGguGUC.agucUUUcUcgacuG.AC....cCuguuauugCCccUAuGAuGuCCUGAAu.GGAAGGaUCCC.UUUGGGAACUucuCAggaggggGACCUGGGCC...AagGgC........Uug......ACCAGcAUCUcgCUGGcAAUuCc.AAGGCCCagGgugGGccuCcgG.............AAUGAGCAUGaGcCCugacgu~~~~~~~~~~~~~~~~~~~~~~~~~~~~~CcggaggCu.cacCc................AccucuucugagaUc.uccCuguccuuUUuu~~~~~~~~~~~~~~~~~~~~~~~~~~~~~~~~~~~~~~ggg....GggaUggGGcuaauaaG...aGCAacCucCcAGGGUUGuuGUGaGaAUUaAAUgagauaAA..gaagCcucgGgcaggGcuggGcgUagaggA..gguggUcaGCA.AAUGUUUGUugAAAagg...UUUggcAG.GUcA~~~~~~~~~~~~~~~~~~~~~~~~~~~~~~~~~~~~~~~~~~~~~~~~~~~~~~~~~~~~~~~~~~~~~~~~~~~~~~~~~~~~~~~~~~~~~~~~~~~~~~~~~~~~~~~~~~~~~~~~~~~~~~~~~~~~~~~~~~~~~~....gccccuUCCcaccccucu.cgCc..UguCUuAccuguCc.uaUUUAUuCuCCaaCA..........g.CaCu.C.CaG
//

################ E1E2-Clustal_33sequences.sto ###################

# STOCKHOLM 1.0

Human            AG-------------------------CCCCTAGCGCAGACGGCGGAGAG
Alpaca           AG-------------------------CCCCTAGCGCAGACGGCGGAGAG
Baboon           AG-------------------------CCCCTAGCGCAGACGGCGGAGAG
Bison            AGCCCCGGCGGCCCCGGATCGTGAACGCCTGGACAGAGGAGGcGGAGGAG
Bonobo           AG-------------------------CCCCTAGCGCAGACGGCGGAGAG
Cat              AG-------------------------CCCCTAGCGCAGACGGCGGAGAG
Chimpanzee       AG-------------------------CCCCTAGCGCAGACGGCGGAGAG
ChineseHamster   AG-------------------------CCCCTAGCGCAGACGGCGaAGAG
ChinesePangolin  AG-------------------------CCCCTAGCGCAGACGGCGGAGAG
Cow              AGCCCCGGCGGCCCCGGATCGTGAACGCCTGGACAGAGGAGGTGGAGGAG
Dog              AG-------------------------CCCCTAGCGCAGACGGCGGAGAG
Dolphin          AG-------------------------CCCCTAGCGCAGACGGCGGAGAG
Ferret           AG-------------------------CCCCTAGCGCAGACGGCGGAGAG
GoldenMonkey     AG-------------------------CCCCTAGCGCAGACGGCGGAGAG
Gorilla          AG-------------------------CCCCTAGCGCAGACGGCGGAGAG
GreenMonkey      AG-------------------------CCCCTAGCGCAGACGGCGGAGAG
Horse            AG-------------------------CCCCTAGCGCAGACGGCGGAGAa
Macaque          AG-------------------------CCCCTAGCGCAGACGGCGGAGAG
MalayanLemur     AG-------------------------CCCCTAGCGCAGACGGCGGAGAG
Manatee          AG-------------------------CCCCTgGCGCAGACGGCGGAGAG
Marmoset         ag-------------------------ccaCTAGCGCAGACGGCGGAGAG
Microbat         AG-------------------------CCCCTAGCGCAGACGGCGacgag
MinkeWhale       AG-------------------------CCCCTAGCGCAGACGGCGGAGAG
Mouse            -------------------------------------------CGAAGAG
Orangutan        AG-------------------------CCCCTAGCGCAGACGGCGGAGAG
Panda            AG-------------------------CCCCTAGCGCAGACGGCGGAGAG
Pig              AG-------------------------CCCCTAGCGCAGACGGCGGAGAG
ProboscisMonkey  AG-------------------------CCCCTAGCGCAGACGGCGGAGAG
Rat              ag-------------------------cccctagcgcagaaGGCGAAGAA
Sheep            AGCCCCGGCGGCCCCGGATCGTGAACGCCTGGACgGAGGAGGTGGAGGAG
Squirrel         AG-------------------------CCCCTAGCGCAGACcGCGGAGAG
SquirrelMonkey   AG-------------------------CCCCTAGCGCAGACGGCGGAGAG
WhiteRhino       AG-------------------------CCCCTAGCGCAGACGGCGGAGAG

Human            CAGAGAGGGAGCGCGCCT---TG-GCTCGCTGGCCTTGGCGGCGGCTCCT
Alpaca           CtGgGAtGGAGCGCGCCg---TG-GCctGCTGGCCgTGGCtGCaGCTCCT
Baboon           CgGAcAGGGAGCGCGCCT---TG-GCTtGCTGGCCTTGGCtGCGGCTCCT
Bison            CTGCCCTGGAGCAaCACGTCTTCCaCAGGGTCACCTGGCGTCTcGCGCCT
Bonobo           CAGAGAGGGAGCGCGCCT---TG-GCTCGCTGGCCTTGGCTGCGGCTCCT
Cat              CTGGGATGGAGCGCGCCT---TG-GCCCGCTGGCCTTGGCCGCAGCTCCT
Chimpanzee       CAGAGAGGGAGCGCGCCT---TG-GCTCGCTGGCCTTGGCTGCGGCTCCT
ChineseHamster   Ctgggatagagctcgcct---cggctctgctggccctggctgcagctctc
ChinesePangolin  CtGcGAtGGAGCGCGCCT---TG-GCcCGCTGGCCcTGGCtGCaGCTCCT
Cow              CTGCCCTGGAGCAGCACGTCTTCCGCAGGGTCACCTGGCGTCTTGCGCCT
Dog              CgGAGAtGGAGCGCGCCT---TGGCcgCGCTGGCCTcggccgcagctcct
Dolphin          CtGgGAtGGAGCGCGCCc---TG-GCcCGCTGGCCTTGGCcGCaGCTCCT
Ferret           CgGAGAtGGAGCGCGCCT---TG-GCcCGCTGGCCTcggctgcagctcct
GoldenMonkey     CgGAGAGGGAGCGCGCCT---TG-GCTtGCTGGCCTTGGCtGCGGCTCCT
Gorilla          CAGAGAGGGAGCGCGCCT---TG-GCTCGCTGGCCTTGGCtGCGGCTCCT
GreenMonkey      CAGAGAGGGAGCGCGCCT---TG-GCTtGCTGGCCTTGGCtGCGGCTCCT
Horse            CtGgGAtGGAGCGCGCCT---TG-GCcCGCTGGCCgTGGCtGCaGCTCCT
Macaque          CGGAGAGGGAGCGCGCCT---TG-GCTTGCTGGCCTTGGCTGCGGCTCCT
MalayanLemur     CgGAcAcGGAGCGCGCCT---TG-GCTCGCTGGCCacGGCtGCGGCTCCT
Manatee          CtGcGAtGGAGCGCGCCT---TG-GCcCGCTGGCggTGGCtGCGGCTCCT
Marmoset         CgGAGAaGGAGCGCGCCT---TG-GCTCGCTGGCCTTGGCtGCGGCTCCT
Microbat         ct-ggatGGAGCGCGCCT---T-GGCTtGCTGGCCTgggccgcagctcct
MinkeWhale       CtGgGAtGGAGCGCGCCc---TG-GCcCGCTGGCCTTGGCcGCaGCTCCT
Mouse            CTGGAATAGAGCTCGCCT---CGGCTCTGCTGGCCTTGGCTGCAGCTCTT
Orangutan        CAGAGAGGGAGCGCGCCT---TG-GCTCGCTGGCCTTGGCTGCGGCTCCT
Panda            CtGAGAtGGAGCGCGCCT---TG-GCcCGCTGGCCTcggctgcagctcct
Pig              CtGgGAtGGAGCGCGCCT---TG-GCcCGCTGGCCTTGGCtGCaGCTCCT
ProboscisMonkey  CgGAGAGGGAGCGCGCCT---TG-GCTtGCTGGCCTTGGCtGCGGCTCCT
Rat              CTGGAATAGAGCTCGCCT---CGGCTCTGCTGGCCTTGGCTGAAGCTCTT
Sheep            CTaCCCTGGAGCAGtACGTCTTCCGgAGGGTCACCcGGCGTCTcGCGCCc
Squirrel         CtGAGAtGGAGCGCGCCT---TGGCTtgctagcccaaggctgcagctcct
SquirrelMonkey   CgGcGAaGGAGCGCGCCT---TG-GCTCGCTGGCCTTGGCtGCGGCTCCT
WhiteRhino       CtGgGAtGGAGCGCGCCT---TG-GCTCGCTGGCCgTGGCtGCaGCTCCT

Human            CAGGAGAGCTGGGGCGCCCACGAGAGGATCCCTCACC--CGGGTCTCTCC
Alpaca           CcGGAGAGCcGGGGCGCCCACGcgagaaccttcctac-ctG-GTCTCTCC
Baboon           CgGGAGAGCTGGGGtGCCCACGAGAGGATCCCTCACC--tGGGTCTCTCC
Bison            GCCCCGAGCTGCGACGCTGccc----------------ggtgctttctcg
Bonobo           CGGGAGAGCTGGGGCGCCCACGAGAGGATCCCTCACC--TGGGTCTCTCC
Cat              CGGGAGACCCGGGGCGCCCACGCGAGACTCTCCCCAC-CTG-gggTCTCt
Chimpanzee       CGGGAGAGCTGGGGCGCCCACGAGAGGATCCCTCACC--TGGGTCTCTCC
ChineseHamster   ccagacagcggggcacccccaggagaaatccgttatc--tgGCgCTCTCT
ChinesePangolin  CgGGgGAaCccGGGCGCCCACGcgagaatctgcccgc-ctG-GTgTCTCt
Cow              GCCCCGAGCTGCGACGCTGCTG-----------------------CCTGG
Dog              cgggagaaccggggcgcccacgcgagaatctccccac-cta-gggtgtct
Dolphin          CgGGAGAGCcGGGGCGCCCgcgcgagaacctccctac-ttG-GTCTCTgt
Ferret           cgggagaaccggggcgcccacgcgagaatctccccac-cta-gggTCTCt
GoldenMonkey     CgGGAGAGCTGGGGCGCCCACGAGAGGATCCCTCACC--tGGGTCTCTCC
Gorilla          CgGGAtAGCTGGGGCGCCCACGAGAGGATCCCTCACC--tGGGTCTCTCC
GreenMonkey      CgGGAGAGCTGGGGCGCCCACGAGAGGATCCCTCACC--tGGGTCTCTCC
Horse            CgGGAGAaCcGGGGCGCCCACGcgagaatctccccac-ctG-GcCTCTCt
Macaque          CGGGAGAGCTGGGGCGCCCACGAGAGGATCCCTCACC--TGGGTCTCTCC
MalayanLemur     Cgggga-cccGGGGCGCCCAggcgacgatcccgcact-tggGGTCTCTCt
Manatee          CAGGAGcGCcGGGGCGCCCACGcgagaacctctg----cttggGGTCTCT
Marmoset         CgGGAGAGCTGGGGCGCCCACGcGAGGATCCCTCACC--tGGGTCTCTCC
Microbat         ccgaagaaccggggcgcccacgcgagaatctccccgc-cagGtTCTCTCt
MinkeWhale       CgGGAGAGCcGGGGCGCCCgcgcgagaacctccctac-ctG-GTCTCTCt
Mouse            CCAGAAACCCGGGGCGCCCACAGAAGAATCTCTTACC--TGGCTCTCTCT
Orangutan        CGGGAGAGCTGGGGCGCCCACGAGAGGATCCCTCACC--TGGGTCTCTCC
Panda            cgggagaacccgggcgcccacgcgagaatctccccac-cta-gggTCTCt
Pig              CgGGAGAGCcGGGGCGCCCACGcgagaacctccctac-ct--gtctgtct
ProboscisMonkey  CgGGAGAGCTGGGGCGCCCACGAGAGGATCCCTCACC--tGGGTCTCTCC
Rat              CCAGAGACCCGGGGCGGCCACGGGAGAATGCCTTACC--TGGAGCTCTCT
Sheep            GCCCCGAGCcGCGA-------t----------------GCTGctttctcg
Squirrel         ccgaagagccggggcgcccacgcgagaatccctctcttggtGGTCTCTCt
SquirrelMonkey   CgGGAGAGCTGGGGCGCCCACGcGAGGATCCCTCACC--tGGGTCTCTCC
WhiteRhino       CgGGAGAaCcGGGGCGCCCACGcgagaatctccccac-ctgggtctgtct

Human            TCAGGGAT---GACATCATCCGTCCACCTCCTTGTCTTCAAGGACCACCT
Alpaca           TCAtGGAc---GACATCATCCGTttgCCTCCTTGTCTTCAAGGACCACCT
Baboon           TCAGGGAT---GACATCATaCGTCCACCTCCTTGTCTTCAAGGACCACCT
Bison            ttccaGCCGAAGCCATCATCTGGAATCCTCCGTG--GTCCAGGACCTCGA
Bonobo           TCAGGGAT---GACATCATCCGTCCACCTCCTTGTCTTCAAGGACCACCT
Cat              TCAGGGAT---GACATCATCCGTtCACCTCCTTGTCTTCAAGGACCACCT
Chimpanzee       TCAGGGAT---GACATCATCCGTCCACCTCCTTGTCTTCAAGGACCACCT
ChineseHamster   TCAGGGAT---GACATCATCGGCTCgCCCAGTCTTCaAGGACtaacttca
ChinesePangolin  TCAGGGAT---GACATCccCtGctCACCTCCcTGTCTTCAAGGACCACCT
Cow              CTTGGGCCGAAGCCATCATCTGGAATCCTCCGTG--GTCCAGGACCTCGA
Dog              TCAGGGAT---GACATCATCCGTtCACCTCCTTGTCTTCAAGGACCACCT
Dolphin          TCAaGGAT---GACATCATCCGcttgCCTtCcTGTCTTCAAGGACCACCT
Ferret           TCAGGGAT---GACATCAcCtGTtCACCTCCTTGTCTTCAAGGACCACCT
GoldenMonkey     TCAGGGAT---GACATCATaCGTCCACCTCCTTGTCTTCAAGGACCACCT
Gorilla          TCAGGGAT---GACATCATCCGTCCACCTCCTTGTCTTCAAGGACCACCT
GreenMonkey      TCAGGGAT---GACATCATaCGTCCACCTCCTTaTCTTCAAGGACCACCT
Horse            TCAGGGAT---GACATCATCCGTtcgCC---TTGTCTTCAAGGACCACCT
Macaque          TCAGGGAT---GACATCATACGTCCACCTCCTTGTCTTCAAGGACCACCT
MalayanLemur     TCAGGGAT---GACATCATC-GTtCACCTCCTcGTCTTCAAGGACCACCT
Manatee          tCTGGGAT---GACATCATCaGTtCACCTCCTTGTCTTCAAGGACCACCT
Marmoset         TCAGGGAT---GACATCATCCaTCCACCTCCTTGTCTTCAAGGACCACCa
Microbat         TCAGGGAT---GACATCAcc-attCACCTCCTTGTCTTCAAGGACCACCT
MinkeWhale       TCAaGGAT---GACATCATCCGTttgCCTCCcTGTCTTCAAGGACCACCT
Mouse            TCAGGGAT---GACATCATCGGCTCACACCAGTCTTCCAGGACCACCTTC
Orangutan        TCAGGGAT---GACATCATCCGTCCACCTCCTTGTCTTCAAGGACCACCT
Panda            TCAGGGAT---GACATCATCCGTtCACCTCCTTGTCTTCAAGGACCAtcc
Pig              tgaaggat---gacctcatccgtttgcctctctggCTTCAAGGACCgCCT
ProboscisMonkey  TCAGGGAT---GACATCATaCGTCCACCTCCTTGTCTTCAAGGACCACCa
Rat              TCAGGGAT---GACATCATCGGCTCACACCAGTCTTCCAGGACCACCTTC
Sheep            ttccaGCCGAAGCCATCATCTGGAATCCTCCGTG--GTCCAGGACCTCGA
Squirrel         TCAGGGAT---GACATCATCgGTtCACCCCTTcGTCTTCAAGGACCACCT
SquirrelMonkey   TCAGGGAT---GACATCATCtaTCCACCTCCTTGTCTTCAAGaACCACCa
WhiteRhino       TCAGGGAT---GACgTCATCtGTtCACCTCCTTGTCTTCAAGGACCACCT

Human            CCTCTCCATGCTGAGCTGCTGCCAAGGGGCCTGCTGCCCATCTACACCTC
Alpaca           Ctggatgcc--aagc-tgatgccaaggtgcttgctgctcatctccgtctt
Baboon           CCTCTtCATGCcGAGCTGCTaCCAAGGGGCCTGCTGCCCATCTACgcctt
Bison            A-------------CCCGCCACCCCAGCACCCTCTagctcca------ta
Bonobo           CCTCTCCATGCTGAGCTGCTGCCAAGGGGCCTGCTGCCCATCTACACCTC
Cat              CtcgatgCC--ATGC-TGCTGCCAAGGtgcttgctgctcacctccacctg
Chimpanzee       CCTCTCCATGCTGAGCTGCTGCCAAGGGGCCTGCTGCCCATCTACACCTC
ChineseHamster   C---TGGATGCCAAGctgttgctcaagtgcctgaggcggcggcgatacct
ChinesePangolin  CTCCATGCc--aggGCTGCTGCCAAGGtGCtTGCTGCCCAccaccgcctt
Cow              A-------------CCCGCCACCCCAGCACCCTCTGGCCCCA------CA
Dog              Ctcgatgcc--acGC-TGCTGCCAAGGtgcttgctgctcacctccacctg
Dolphin          Ctggatgcc--aagc-tgatgccaaggtgcttgctgctcacctccacctc
Ferret           CCcgaagct--acGC-TGCTGCCAcggtgctcgctgatcacctccccctg
GoldenMonkey     CCTCTCCATGCcGAGCTGCTaCCAAGGGGCCTGCTGCCCATCTACgcctt
Gorilla          CCcCTCCATGCTGAGCTGCTGCCAAGGGGCCTGCTGCCCATCTACACCTC
GreenMonkey      CCTCTtCATGCcGAGCTGCTaCCAAGGGGCCTGCTGCCCATCTACgcctt
Horse            CTCCATGCc--aagc-tgttgccaAGCTGCTtgcggctcgtctccacctc
Macaque          CCTCTTCATGCCGAGCTGCTACCAAGGGGCCTGCTGCCCATCTACGCCTT
MalayanLemur     TCTCCATGC--caAGCTGCTGCCAAGGtGCCTGCTGCtCATCTcCatctt
Manatee          Ctcgaatgc--caAGCTGCTGCCAAGGGGttTGCTGCtcgtctccacctt
Marmoset         aCTgTCCATGCcGAGCTGCTGCCAAGGGGCCTGCTGCCCATCTACACCTC
Microbat         gtcgaagcc--cAGC-TGCTGCCAAGGtgcttgctgctcatctctacctt
MinkeWhale       Ctggatgcc--aagt-tgatgccaaagttcttgctgctcacctccacctc
Mouse            T---GGATGCCAAGGCTGCTGCTCGAGTACCTGCTGTGCACCTCTAC-CT
Orangutan        CCTCTCCATGCCGAGCTGCTGCCAAGGGGCCTGCTGCCCATCTACACCTC
Panda            cctgatgcc--acgc-tgctgccaaggtgcttgctgctctcctccacctg
Pig              gTGGATGCC--AAGC-TGATGCCAAGGTGCTTGCcGCcCACCTCCACCTC
ProboscisMonkey  CCTCTCCATGCcGAGCTGCTaCCAAGGGGCCTGCTGCCCATCTACgcctt
Rat              T---GGATGCCAAGGCTGCTGCTCAAGTACTTGCTGTGCACCTCTGC-CT
Sheep            A-------------CCCGCCACCCCAGCACCCTCTagctcca------ta
Squirrel         TCTCCgatgtca-AGCTGCTGCCAAGGtGCCTGCcactcacctccatctt
SquirrelMonkey   aCcCTCCATGCcGAGCTGCTGCCAAGGGGCCTGCTGCCCATCTACACCTC
WhiteRhino       Ctccaagcc--aagc-tgttgccaaggtgcttgctgctcatctccacctt

Human            ACG----------
Alpaca           atg----------
Baboon           acgg---------
Bison            atcgtaagtt---
Bonobo           ACG----------
Cat              atggtacctcagc
Chimpanzee       ACG----------
ChineseHamster   gatgaac------
ChinesePangolin  atg----------
Cow              ATCGGCAAA----
Dog              atggta-------
Dolphin          atggtac------
Ferret           atggtacctcg--
GoldenMonkey     atgg---------
Gorilla          ACG----------
GreenMonkey      acgg---------
Horse            atggt--------
Macaque          ACG----------
MalayanLemur     atggtACCTCACc
Manatee          atggtacc-----
Marmoset         ACG----------
Microbat         atggtatg-----
MinkeWhale       atggtac------
Mouse            CCTG---------
Orangutan        ACG----------
Panda            a------------
Pig              ATGGTACc-----
ProboscisMonkey  acg----------
Rat              CCTG---------
Sheep            atcgtaagt----
Squirrel         gcggt--------
SquirrelMonkey   ACG----------
WhiteRhino       atggta-------
//


################ E12-Clustal_40sequences.sto ###################

# STOCKHOLM 1.0

Human            --------------------------------------------------
Baboon           --------------------------------------------------
Bison            -TC-------------------------ACAGATCAATAGATAAGTCGAT
Bonobo           --------------------------------------------------
Bushbaby         --------------------------------------------------
Cat              --------------------------------------------------
Chimpanzee       --------------------------------------------------
ChineseHamster   --------------------------------------------------
ChinesePangolin  --------------------------------------------------
Cow              -TC-------------------------ACAGATCAATAGATAAGTCGAT
Dog              --------------------------------------------------
Dolphin          -ca-------------------------ggagctcgATAGATAAGTCaAT
Elephant         --------------------------------------------------
Ferret           --------------------------------------------------
Gibbon           --------------------------------------------------
GoldenMonkey     --------------------------------------------------
Gorilla          --------------------------------------------------
GreenMonkey      --------------------------------------------------
Hedgehog         --------------------------------------------------
Horse            --------------------------------------------------
KangarooRat      --------------------------------------------------
Macaque          --------------------------------------------------
MalayanLemur     --------------------------------------------------
Manatee          --------------------------------------------------
Megabat          --------------------------------------------------
Microbat         --------------------------------------------------
MinkeWhale       --------------------------------------------------
Mouse            --------------------------------------------------
MouseLemur       --------------------------------------------------
NakedMoleRat     --------------------------------------------------
Orangutan        --------------------------------------------------
Panda            --------------------------------------------------
Pig              --------------------------------------------------
ProboscisMonkey  --------------------------------------------------
Rat              CCAGGACACCCAGCGCGAGGACCCCAGGACGCCCAGCTCGAGGACCCCAG
Sheep            -ta-------------------------ggAGATCAATAGATAAGTtGAT
Squirrel         --------------------------------------------------
SquirrelMonkey   --------------------------------------------------
Tenrec           --------------------------------------------------
WhiteRhino       --------------------------------------------------

Human            --------------------------------------------------
Baboon           --------------------------------------------------
Bison            GAAGCATGGAATCAGTATGTAAATAGGGCCATGCAGAA-ACC--GGTATC
Bonobo           --------------------------------------------------
Bushbaby         --------------------------------------------------
Cat              --------------------------------------------------
Chimpanzee       --------------------------------------------------
ChineseHamster   --------------------------------------------------
ChinesePangolin  --------------------------------------------------
Cow              GAAGCATGGAATCAGTATGTAAATAGGGCCATGCAGAA-ACC--GGTATC
Dog              --------------------------------------------------
Dolphin          aAAGCATtGAATCAaTATaTAAATAGGGCCAcGCAGgA-ACC--Gatgtc
Elephant         --------------------------------------------------
Ferret           --------------------------------------------------
Gibbon           --------------------------------------------------
GoldenMonkey     --------------------------------------------------
Gorilla          --------------------------------------------------
GreenMonkey      --------------------------------------------------
Hedgehog         --------------------------------------------------
Horse            --------------------------------------------------
KangarooRat      --------------------------------------------------
Macaque          --------------------------------------------------
MalayanLemur     --------------------------------------------------
Manatee          --------------------------------------------------
Megabat          --------------------------------------------------
Microbat         --------------------------------------------------
MinkeWhale       --------------------------------------------------
Mouse            --------------------------------------------------
MouseLemur       --------------------------------------------------
NakedMoleRat     --------------------------------------------------
Orangutan        --------------------------------------------------
Panda            --------------------------------------------------
Pig              --------------------------------------------------
ProboscisMonkey  --------------------------------------------------
Rat              GACGCCCAGCGCGAGGACCCCAGGACGCCCAGCGCGAGGACCCCAGGACG
Sheep            GAAGCAgGGAATCAGTATGTAAATAGGGCCATGCAGAA-ACC--aGTATC
Squirrel         --------------------------------------------------
SquirrelMonkey   --------------------------------------------------
Tenrec           --------------------------------------------------
WhiteRhino       --------------------------------------------------

Human            --------------------------------------------------
Baboon           --------------------------------------------------
Bison            CGGTTATCCTGGACTAAGGC------AC-ACAAGCAATTCAAATGCATAG
Bonobo           --------------------------------------------------
Bushbaby         --------------------------------------------------
Cat              --------------------------------------------------
Chimpanzee       --------------------------------------------------
ChineseHamster   --------------------------------------------------
ChinesePangolin  --------------------------------------------------
Cow              CGGTTATCCTGGACTAAGGC------AC-ACAAGCAATTCAAATGCATAG
Dog              --------------------------------------------------
Dolphin          aggtcatcgtggactaaggg------aacacgtgcaattcaagtatgtag
Elephant         --------------------------------------------------
Ferret           --------------------------------------------------
Gibbon           --------------------------------------------------
GoldenMonkey     --------------------------------------------------
Gorilla          --------------------------------------------------
GreenMonkey      --------------------------------------------------
Hedgehog         --------------------------------------------------
Horse            --------------------------------------------------
KangarooRat      --------------------------------------------------
Macaque          --------------------------------------------------
MalayanLemur     --------------------------------------------------
Manatee          --------------------------------------------------
Megabat          --------------------------------------------------
Microbat         --------------------------------------------------
MinkeWhale       --------------------------------------------------
Mouse            --------------------------------------------------
MouseLemur       --------------------------------------------------
NakedMoleRat     --------------------------------------------------
Orangutan        --------------------------------------------------
Panda            --------------------------------------------------
Pig              --------------------------------------------------
ProboscisMonkey  --------------------------------------------------
Rat              CCCAGCGCGAGGACCCCAGGACGCCCAGCGCGAGGACTCCACATCCTTAC
Sheep            CGGTTATCCTGGACTAAGGC------AC-ACgAGCAATTCAAATaCATAG
Squirrel         --------------------------------------------------
SquirrelMonkey   --------------------------------------------------
Tenrec           --------------------------------------------------
WhiteRhino       --------------------------------------------------

Human            --------------------------------------------------
Baboon           --------------------------------------------------
Bison            CACCTATCGCTTGTCCATAAAAGAAGaAACACCTACATGACAGAAAGAGA
Bonobo           --------------------------------------------------
Bushbaby         --------------------------------------------------
Cat              --------------------------------------------------
Chimpanzee       --------------------------------------------------
ChineseHamster   --------------------------------------------------
ChinesePangolin  --------------------------------------------------
Cow              CACCTATCGCTTGTCCATAAAAGAAGGAACACCTACATGACAGAAAGAGA
Dog              --------------------------------------------------
Dolphin          cgcctaaagtcTGTCCATAAAAGAAtaaagcc-----tagatgaaaggat
Elephant         --------------------------------------------------
Ferret           --------------------------------------------------
Gibbon           --------------------------------------------------
GoldenMonkey     --------------------------------------------------
Gorilla          --------------------------------------------------
GreenMonkey      --------------------------------------------------
Hedgehog         --------------------------------------------------
Horse            --------------------------------------------------
KangarooRat      --------------------------------------------------
Macaque          --------------------------------------------------
MalayanLemur     --------------------------------------------------
Manatee          --------------------------------------------------
Megabat          --------------------------------------------------
Microbat         --------------------------------------------------
MinkeWhale       --------------------------------------------------
Mouse            --------------------------------------------------
MouseLemur       --------------------------------------------------
NakedMoleRat     --------------------------------------------------
Orangutan        --------------------------------------------------
Panda            --------------------------------------------------
Pig              --------------------------------------------------
ProboscisMonkey  --------------------------------------------------
Rat              GTTGCAACCCTCCTG-------G--AATAGGCCAACATCGTCATCACCTG
Sheep            CACCTATCGtTTGTCCATAAgggAAGAAAaACCTACATGACAGAAAG---
Squirrel         --------------------------------------------------
SquirrelMonkey   --------------------------------------------------
Tenrec           --------------------------------------------------
WhiteRhino       --------------------------------------------------

Human            --------------------------------------------------
Baboon           --------------------------------------------------
Bison            GAATGAGGAGTCTGGACGTGTAAACCAGGGgTGAG---------------
Bonobo           --------------------------------------------------
Bushbaby         --------------------------------------------------
Cat              --------------------------------------------------
Chimpanzee       --------------------------------------------------
ChineseHamster   --------------------------------------------------
ChinesePangolin  --------------------------------------------------
Cow              GAATGAGGAGTCTGGACGTGTAAACCAGGGCTGAG---------------
Dog              --------------------------------------------------
Dolphin          gaataagaagtcgagatgcataaaccagtggtgag---------------
Elephant         ----------------------------------------------cctt
Ferret           --------------------------------------------------
Gibbon           --------------------------------------------------
GoldenMonkey     --------------------------------------------------
Gorilla          --------------------------------------------------
GreenMonkey      --------------------------------------------------
Hedgehog         --------------------------------------------------
Horse            --------------------------------------------------
KangarooRat      --------------------------------------------------
Macaque          --------------------------------------------------
MalayanLemur     --------------------------------------------------
Manatee          --------------------------------------------------
Megabat          --------------------------------------------------
Microbat         --------------------------------------------------
MinkeWhale       --------------------------------------------------
Mouse            ----------------------CACACGGACACAGACACCTGCCCCCAGG
MouseLemur       --------------------------------------------------
NakedMoleRat     --------------------------------------------------
Orangutan        --------------------------------------------------
Panda            --------------------------------------------------
Pig              --------------------------------------------------
ProboscisMonkey  --------------------------------------------------
Rat              GAATCCTGCGTGGGACCCTGGACACATGGACACAGA-GCCTGCCCATAGG
Sheep            -------gagtcaggatgtgtaagccagcggTGAG---------------
Squirrel         --------------------------------------------------
SquirrelMonkey   --------------------------------------------------
Tenrec           --------------------------------------------------
WhiteRhino       --------------------------------------------------

Human            ------------------CCTCCACAGCCACGGGGACACCCTGCA-----
Baboon           ------------------CCTCCACAGCCACGGGGACgCCCTGCA-----
Bison            --GCTGGGAAGGTGAAGCCCATCAAAGTGAACAGATGGGAGAGAG--GGT
Bonobo           ------------------CCTCCACAGCCACGGGGACgCCCTGCA-----
Bushbaby         ------------------CtTCCACAGCCACGGGGACgCCCTGCA-----
Cat              ------------------CCTCCgCAGCCACGGGGACACCCTGCA-----
Chimpanzee       ------------------CCTCCACAGCCACGGGGACgCCCTGCA-----
ChineseHamster   ----------------------CACAGCCACGGGgACGCCTTGCA-----
ChinesePangolin  ------------------CCTCCACAGCCACaGGGAtgCCCTGCA-----
Cow              --GCTGGGAAGGTGAAGCCCATCAAAGTGAACAGATGGGAGAGAG--GGT
Dog              ------------------CCTCCgCAGCCACaGGGACACCCTGCA-----
Dolphin          --ggtgagattatgcggcccatcaaagtgaaaagatgcaagagaaagggc
Elephant         catctgcacctgtgtctccctcagcc------------------------
Ferret           ------------------CCTCCgCAGCCACaGGGACACCCTGCA-----
Gibbon           ------------------CCTCCACAGCCACGGGGACgCCtTGCA-----
GoldenMonkey     ------------------CCTCCACAGCCACGGGGACgCCCTGCA-----
Gorilla          ------------------CCTCCACAGCCACGGGGACgCCCTGCA-----
GreenMonkey      ------------------CCTCCACAGCCACGGGGACgCCCTGCA-----
Hedgehog         ------------------CCTCCACAGCCtCGGGGACCCTGCACa-----
Horse            ------------------CCTCCACAGCCACGGGGACgCCCcGCA-----
KangarooRat      ------------------CCTCCACAGCCACaGGaACgtCCaGCg-----
Macaque          ------------------CCTCCACAGCCACGGGGACgCCCTGCA-----
MalayanLemur     ------------------CCTCCACAGCCACGGGGACACCCTGCA-----
Manatee          ------------------------CC------------------------
Megabat          ------------------CCTCCACAGCCACGGGaACgCCCTGCg-----
Microbat         ------------------CCTCCACAGCCACGGGGACgCCCTGCt-----
MinkeWhale       ------------------CCTC-CACAGCCACGGGGAgACCTGCA-----
Mouse            ACCCTCCAACTGTAAATCGATTGGAAGCGCCCTTGTGAGCTGGGG-----
MouseLemur       ------------------CCTCCgCAGCCACtGGGAtACCCTGCA-----
NakedMoleRat     ------------------CCTtCACAGCCACGGGGACgCCCaGCg-----
Orangutan        ------------------CCTCCACAGCCACGGGGACgCCCTGCA-----
Panda            ------------------CCTCCgCAGCCACaGGGACACCCTGCA-----
Pig              --------------------------------------------------
ProboscisMonkey  ------------------CCTCCACAGCCACGGGGACgCCCTGCA-----
Rat              ACCTTCCAACTGTAAATCCTTCCACAGCCACGGGCACGCCTTGCA-----
Sheep            --GCTGGGAtGGTGggGCCCgTCAAAGTGAAaAGATGGcAGAGAG--GGT
Squirrel         ------------------CCTCCACAGCCgCGGGGACgCCCTGCA-----
SquirrelMonkey   ------------------CCTCCACAGCCACGGGGACgCCCTGCA-----
Tenrec           ------------------------Ct------------------------
WhiteRhino       ------------------CCTCCACAG-CCACaGGGACACCCgcg-----

Human            C---CTATTCCCACGGGACAGGCTGGACCCAGAGACTCTGGAC-------
Baboon           C---CTATTCCCACGGGACAGGCTGGACCCAGAGACTCTGGAC-------
Bison            ACCAGGGATTGAAAGCGGCAAGGAAAATGGAAAGATGCAAATT-------
Bonobo           C---CTATTCCCACGGGACAGGCTGGACCCAGAGACTCTGGAC-------
Bushbaby         C---aTgTTCCCtCGGGACAGGCTGGACCCAaAGACTCTGGAC-------
Cat              C---gcgTTCCCgCGGGACAGGCcGGACCCAaAGACTCTGGAC-------
Chimpanzee       C---CTATTCCCACGGGACAGGCTGGACCCAGAGACTCTGGAC-------
ChineseHamster   CAtTTCCTg----TGGGACtTGCTGGACCCAAGACTC-TG-GA-------
ChinesePangolin  C---aTgTTCCCACGGGACAGGCTGGACCCAaAGACTGGACCC-------
Cow              ACCAGGGATTGAAAGCGGCAAGGAAAATGGAAAGATGCAAATT-------
Dog              C---acgTTCCCgCGGGACAGGCcGGACCCAaAGACTCTGGAC-------
Dolphin          acaaatgattgaaaggaagaagaaaaacggaaagacgcaaaat-------
Elephant         ----tccacagccatGGACAGGCTGGACCCAaAGACTCTcagctctggaa
Ferret           C---acgTTCCCgCGGGACAGGCcGGACCCAaAGACTCTGGAC-------
Gibbon           C---CTATTCCCACGGGACAGGCTGGACCCAGAGACTCTGGAC-------
GoldenMonkey     C---CTATTCCCACGGGACAGGCTGGACCCAGAGACTCTGGAC-------
Gorilla          C---CTATTCCCACGGGACAGGCTGGACCCAGAGACTCTGGAC-------
GreenMonkey      C---CTATTCCCACGGGACAGGCTGGACCCAGAGACTCTGGAC-------
Hedgehog         c-------ccccactccgcaatCTGGACCCAaAGACTGGACCC-------
Horse            C---acgTTCCtgCGGGACAGGCTGGACCCAaAGACTCTGGAC-------
KangarooRat      C---acgTTCCCgCtGGACAGGCTGGACCCAAGACTa-TGGAC-------
Macaque          C---CTATTCCCACGGGACAGGCTGGACCCAGAGACTCTGGAC-------
MalayanLemur     t---acATTCCCACGGGACAGGCTGGACCCAaAGACTCTGGAC-------
Manatee          ----TCCACAGCCAtGGACAGGCTGGACCCAaAGACTCTcggctctggaa
Megabat          C---acATTCCCACGGGACAGGCTGGACCCAaAGACcCTGGAC-------
Microbat         C---acATTCCCtCGGGACAGGCTGGACCCAaAGACTCTGGAC-------
MinkeWhale       C---gcgTTCCCAtGGGACAGGCcGGACCCAaAGACTCTGGAC-------
Mouse            CCTTCAAAGGGCTGAGGAGAAAATGCAGGCCGAGAGACCAGCTTCTCAAA
MouseLemur       C---gTgTTCCCACGGGACAGGCTGGACCCAaAGACTCTGcAC-------
NakedMoleRat     C---acgTTCCCACGGGAgAGGCTGGACCCAGAGAtTCTGGAC-------
Orangutan        C---CTATTCCCACGGGACAGGCTGGACCCAGAGACTCTGGAC-------
Panda            C---acgTTCCCgCGGGACAGGCcGGACCCAaAGACTCTGGAC-------
Pig              --------------------------------------------------
ProboscisMonkey  C---CTATTCCCACGGGACAGGCTGGACCCAGAGACTCTGGAC-------
Rat              CACTTCCTCTGGGACAGACATGCTGGACCCAAGACTC-TG-GA-------
Sheep            ACCAGGGATTGAAAGtGGCAAGGgAAATGGAAAGATGCAAATT-------
Squirrel         C---accTTCCCACGGGACAGGCcGGACCacGACTCT---GGA-------
SquirrelMonkey   C---CTATTCCCACGGGACAGGCTGGACCCAGAGACTCTGGAC-------
Tenrec           ----TCCACAGCCATGG-ACAGGTGGACCCAAAGACTCaCGGCTCTGGAA
WhiteRhino       c---acgTTCCCgCGGGACAGGCTGGACCCAaAGACTCTGGAC-------

Human            CCGGGGCCTCCCCTTG----------------------------------
Baboon           CCGGGGCCTCCCCTTG----------------------------------
Bison            --------------------------------------------A-----
Bonobo           CCGGGGCCTCCCCTTG----------------------------------
Bushbaby         CgGGGGCaTCCCCTTG----------------------------------
Cat              CGGGGCCgCCCCctgcgaggaggggcgc--gccctcccggc-ctctcctt
Chimpanzee       CCGGGGCCTCCCCTTG----------------------------------
ChineseHamster   cC-----------------------------------CaGGCtTCCCCTT
ChinesePangolin  GGgccg--acccctgcgaggaggagctt--gcctgccccGGCCTCCtCTT
Cow              --------------------------------------------A-----
Dog              CaGGGCCgCCCCctgcgaggaggggcat--gccctcccggc-ctctcctt
Dolphin          --------------------------------------------a-----
Elephant         tcggggctgcccctatgagaaggggtgc--tccctctctggcctct----
Ferret           CaGGGCCgCCCCctgcgaggaggggcaa--gcccccctggc-ctctcctt
Gibbon           CCGGGGCCTCCCCTTG----------------------------------
GoldenMonkey     CCGGGGCCTCCCCTTG----------------------------------
Gorilla          CCGGGGCCTCCCCTTG----------------------------------
GreenMonkey      CCGGGGCCTCCCCTTG----------------------------------
Hedgehog         GGGGCCacacg---------------------------------------
Horse            CCGGGccgccccctgcgaggaggggcac--accctccccgc-ctcccctc
KangarooRat      tg-----------------------------------GGGGCCTCCCCTT
Macaque          CCGGGGCCTCCCCTTG----------------------------------
MalayanLemur     CCGGGGCCTCCCCTTG----------------------------------
Manatee          tcggggctgcccctgtgaggaggggtgt--cccctccctggcctct----
Megabat          Cgccctgggag--------gagggg--catgccctcctcggcctcccctt
Microbat         CCGGctgccccctgcaaggaggggtgtgtcctcctcctcaGCCTC-CCCT
MinkeWhale       CCGGGcCaCTCCCCTgcatggagggg----------------cgtgtcct
Mouse            TA------------------------------------------------
MouseLemur       CtGGGGCCTCCCCTTG----------------------------------
NakedMoleRat     CGGGC--CTCCCCTTG----------------------------------
Orangutan        CCGGGGCCTCCCCTTG----------------------------------
Panda            CaGGGCCgCCCCctgcgaggaggggcat--gccctcctggc-ctctcctt
Pig              -------------------------------CCCCCC-----CTGCCCCA
ProboscisMonkey  CCGGGGCCTCCCCTTG----------------------------------
Rat              TC-----------------------------------CTGGCCTCCCCTT
Sheep            --------------------------------------------A-----
Squirrel         CCGGGGCCTCCCCTTG----------------------------------
SquirrelMonkey   CCGGGGCacCCCCTTG----------------------------------
Tenrec           ctgggccacccctgcgcaga--gagtgt--gcccgCCCTGGCCTCT----
WhiteRhino       CCGGGccgccccctgcgaggagggccgt--gccctccctgacctcccctc

Human            ---AGTAGAGACCCGCCCTCTGACTGATGGACGCCGCTGACCTGGGGTCA
Baboon           ---AGTAGAGACCCGCCCTCTGACTGATGGACGCCGCTGACCTGGGGTCA
Bison            ---ATATGTAAAAAATAAGGTAACTTTTAAAATTA-------------GG
Bonobo           ---AGTAGAGACCCGCCCTCTGACTGATGGACGCCGCTGACCTGGGGTCA
Bushbaby         ---AGTAaagtccCCCTCTACTGA---TGGACttCG--------------
Cat              g--gctagccACCCGCCCTCTGACTGATGGACatca-----ctgatctga
Chimpanzee       ---AGTAGAGACCCGCCCTCTGACTGATGGACGCCGCTGACCTGGGGTCA
ChineseHamster   GAaTAGAGAGACCCACCTACTGACTGATGAACTGCG-----CTGACCT-G
ChinesePangolin  G--AGTAactgCCCGCCCTCTGACTGgTGGACtgCa-----CTGACCTGa
Cow              ---ATATGTAAAAAATAAGGTAACTTTTAAAATTA-------------GG
Dog              g--catagccACCCGCCCTCTGACTGATGGACtaca-----ctgatctga
Dolphin          ---atagctaagcaggaagatgACTTTTAAAATTA-------------GG
Elephant         ----tctctacacatgttcctgaccggaggactgag-----ctgacctgc
Ferret           g--cgtagccacccgtcctctggctgatggacttca-----ctgatctga
Gibbon           ---AGTAGAGACCCGCCCTCTGACTGATGGACGCCGCTGACCTGGGGTCA
GoldenMonkey     ---AGTAGAGACCCGCCCTCTGACTGATGGACGCCGCTGACCTGGGGTCA
Gorilla          ---AGTAGAGACCCGCCCTCTGACTGATGGACGCCGCTGACCTGGGGTCA
GreenMonkey      ---AGTAGAGACCCGCCCTCTGACTGATGGACGCCGCTGACCTGtGGTCA
Hedgehog         ---cctcccccttccaccaCTGACTGATGGACctcactgctctg------
Horse            c--ggtagccacccgtcttctgac-tgatgacttca-----ctgatctga
KangarooRat      GAGTAGAGtgccccaccttctgattgttggactgtg-----ctggcccgG
Macaque          ---AGTAGAGACCCGCCCTCTGACTGATGGACGCCGCTGACCTGGGGTCA
MalayanLemur     ---AGTAGAGACCaCCCTgT-GACTGATGGACttcgcggg-----cctgG
Manatee          ----cctctgcatacgttcCTGACTGATGGACtgaG-----CTGACCTGc
Megabat          c--ggtagccacccaccctctgaccgatggacgtca-----ctgatccga
Microbat         g--cggtagccgcctaccctttgcgGATGGACttca-----ttgagctga
MinkeWhale       c--cccgcctcCCCGCCCTCTGACTGATGGACttca-----ctgatttga
Mouse            --------------------------------------------------
MouseLemur       ---AGTAGAGgCCCCTCTGACTGA---TGGACttcg--------------
NakedMoleRat     ---AGTAGAGAggCGCCCTCTGACcGATGGACtgCGCTGACCccG-----
Orangutan        ---AGTAGAGACCCGCCCTCTGACTGATGGACGCCGCTGACCTGGGGTCA
Panda            g--cctagccACCCGCCCTCTGACTGATGGACttca-----ctgatctga
Pig              G--AGTTCTCCTGAGC------GCTCTTTGATTTCCAATCAAACATTTGA
ProboscisMonkey  ---AGTAGAGACCCGCCCTCTGACTGATGGACGCCGCTGACCTGGGGTCA
Rat              GAGTAGAGAGACCCACCTACTGACTGATGAACTGCG-----CTGACCCTG
Sheep            ---ATAcGTAAAAAATAAGGTAgCTTTTAAAATTA-------------GG
Squirrel         ---AGTAGAGACCCaCtCTgTGACTGATGGACtaCaCTGA-----CCTGG
SquirrelMonkey   ---AGTAGAGACCCaCCCTCTGACTGATGGACGCCGCTGACCTGGGGTCA
Tenrec           ----Cttcagctctcccttcagactgatgaactggt-----ctgacccct
WhiteRhino       c--agtagccgcccatCCTCTGACTGATGGACttca-----ctgatctga

Human            GACCC------GTGGGCTGG------ACCCCTGCCCACC--CCGCAGGAA
Baboon           GACCC------GcGGGCTGG------ACCCCTGCCCACC--CCaCAGGAA
Bison            AGGTGAGAAAAATACTCCcCATAAGGAGGACTATGTCAG--GTTATTATA
Bonobo           GACCC------GTGGGCTGG------ACCCCTGCCCACC--CCGCAGGAA
Bushbaby         ------------CTGACtTG------GGGcTCAGACacc--cctcatGAA
Cat              ggctcagacgcgtgggccgg------acccctccccgcc--cctcacgag
Chimpanzee       GACCC------GTGGGCTGG------ACCCCTGCCCACC--CCGCAGGAA
ChineseHamster   GGGTCAGGCaTGTGGCtTTG------ATCCCTGTCCATG--GACCCTGAG
ChinesePangolin  GGGTtggacacacgggcgtg------gtcctaccc-acc--catcgtgaa
Cow              AGGTGAGAAAAATACTCCTCATAAGGAGGACTATGTCAG--GTTATTATA
Dog              ggcTCAGACaCGTGGGCTGG------ACCCCTaCCCACC--CCtCAcGAA
Dolphin          gGGTGAGAg------aatatATAAGGAGGACTATGTCAG--GTTATTAgA
Elephant         aggtcagatggatgggcagctttg--gccactgc---cc--tctcactaa
Ferret           ggcTCAGACaCaTGGGCTGG------ACCCCTGCCCACC--CCtCAGGAg
Gibbon           GACtcagacCCGcGGGCTGG------ACCCCTGCCCACC--CCtCAGGAA
GoldenMonkey     GACCC------GcGGGCTGG------ACCCCTGCCCACC--CCaCAGGAA
Gorilla          GACCC------GcGGGCTGG------ACCCCTGCCCACC--CCGCAGGAA
GreenMonkey      GACCC------GcGGGCTGG------ACCCCTGCCCACC--CCaCAGGAA
Hedgehog         --------------------------accccggcccagccccccctcatg
Horse            GGGTCAGACaCacGaGtTtG------ACCCCTGCCtgCC--CCtCAcGAg
KangarooRat      GGGTCAGgCgtGTGGaCTGG------ACCCCTGattctc--cctcggaga
Macaque          GACCC------GcGGGCTGG------ACCCCTGCCCACC--CCaCAGGAA
MalayanLemur     GGGTCAGACgCGTGGGCTtG------ACCCCTGCCCACC--CCcCAtGAA
Manatee          aGGTCAGAtggatgggcagccttg--acccttgc---cc--cctcactaa
Megabat          cggcccgacgcgtgggctcg------accccggcc-cac--cctcctgag
Microbat         GGGTCAGACaCGTGGGCTtG------ACgCCTGCCCACa--CCttAtGAA
MinkeWhale       gtGTCAGACaCGcGGGCTGG------ACCCCTcCCCACC--CCtCAtGAg
Mouse            --------------GGCTTC------AAGCCTCCATGACCTGAGCTCACC
MouseLemur       ------------ctggcgtg------gggctcagacacc--cctcaaGAA
NakedMoleRat     --------------------------GGGTCAGccaccc--agccctgca
Orangutan        GACCC------GaGGGCTGG------ACCCCTGCCCACC--CCGCAGGAA
Panda            ggcTCAGACaCGTGGGCTGG------ACCCCTaCCCACC--CCtCAtGAA
Pig              CAGTGGGACAGCCTGTTTGA------AATCCCAGCTGCC--CAGGGTGGT
ProboscisMonkey  GACCC------GcGGGCTGG------ACCCCTGCCCACC--CCaCAGGAA
Rat              GGGTCAGGCGTGTGGCCTTG------ATCCCTGTCCATG--GACCCTGAG
Sheep            gGGTGAGAAAAATACTCCcCATAAGGAGGACTATGTCAG--GTTATTAaA
Squirrel         GGgtcacacaCGTGGGCTtG------ACCCCcactcact--acccacgaa
SquirrelMonkey   GAgCC------acGGGCTGG------ACCCCTGCCCACC--CCGCAGGAA
Tenrec           gggtcagacacgtgggcagtgtga--gccctggcccctg--acttggggg
WhiteRhino       GGGTCAGACaCGcGGGCTtG------ACCCCTGCCtgCC--CCtCgcGAA

Human            CCCTGAGGCCTAGGGGAGC--TGTTGAGCCTTCAG-----TGTCTGCATG
Baboon           CCCcGAGGCCTAGGGGAGC--TGTTGAGCCTTCgG-----TGTCTGCATG
Bison            AGCCAAGCATTAGGATTAA--TCCAAATACGTGC------TCTTGGCAGT
Bonobo           CCCTGAGGCCTAGGGGAGC--TGTTGAGCCTTCgG-----TGTCTGCATG
Bushbaby         CCCTGAGaCtTgGGGGAGC--TGTTGAGCCTTCAt-----TGTCTGCATc
Cat              ccctgagacttgggggagc--ggagcc-----------------------
Chimpanzee       CCCTGAGGCCTAGGGGAGC--TGTTGAGCCTTCgG-----TGTCTGCATG
ChineseHamster   ACTTGGGGgagcgGGAAgGGCTGTTGAGcCTTCACTGTTGAGcCcACATC
ChinesePangolin  ccccaagattcaaGGGAGC--cacTGAGC-CTCAG-----TGTCcacatc
Cow              AGCCAAGCATTAGGATTAA--TCCAAATACGTGC------TCTTGGCAGT
Dog              CCCTGAGaCtTgGGGGAGC--caccGAGCCTTCAc-----TGTCcGCAcc
Dolphin          AGCCAAGCATTAGGATTAg--TCCAgATACGTGC------TCcagccaTA
Elephant         ccctgagaacttgggagaa-ctgttggccctttag-----ggtctgcgtc
Ferret           CCCTGAGacttgggggaac--cgcggagcgttcac-----tggcccac--
Gibbon           CCCTGAGGC-CTAGGGAGC--TGTTGAGCCTTCAG-----TGTCTGCATG
GoldenMonkey     CCCcGAGGCCTAGGGGAGC--TGTTGAGCCTTCgG-----TGTCTGCATG
Gorilla          CCCTGAGGCCTAGGGGAGC--TGTTGAGCCTTCAG-----TGTCTGCATG
GreenMonkey      CCCcGAGGCCTAGGGGAGC--TGTTGAGCCTTCgG-----TGTCTGCATG
Hedgehog         cactgagacttgggggggg-------------------------------
Horse            CCCTGAGaCtTgGGGGAGC--caccGAGCCTTCgt-----TGTCcGCATc
KangarooRat      gc-------------------tgctgtgtctttg------ttgtcgtgcc
Macaque          CCCcGAGGCCTAGGGGAGC--TGTTGAGCCTTCgG-----TGTCTGCATG
MalayanLemur     CCCcaAGGCtTgGGGGAGC--TGTTGAGCCTTCAt-----TGTCcaCATc
Manatee          ccctgagaccttgggggaa-ctgttgacccttcag-----ggtctgcatt
Megabat          ccctgagacttgggggggc--ggccgagctgggga-----caTCTGCATc
Microbat         CCCTGAGaCtTAGGGGAct--gGCTGTGCCTTCgc-----cacCcGCATc
MinkeWhale       CCCTGAGaCtTgGGGGAGC--gccGAGCCTc--gc-----tgtccacacc
Mouse            CCCTGGAAATGTCTGGAAA--ACATAATGGGCAG------GTTTTCTGTC
MouseLemur       CCCTGAGaCtTgGGGGAGC--TGcTGAGCCTTCAt-----TGTCTGCATc
NakedMoleRat     cgctgagacttgggggagc--tgaggaccctccac-----tgcccgcctc
Orangutan        CCCTGAGGCCTAGGGGAGC--TGTTGAGCCTTCAG-----TGTCTGCATG
Panda            CCCTGAGaCtTgGGGGAGC--caccGAGCCTTCAc-----ttgtccacgc
Pig              CTCGGGG--------GGTC--TTGGGTGGCCCCAG-----------TGCT
ProboscisMonkey  CCCcGAGGCCTAGGGGAGC--TGTTGAGCCTTCAG-----TGTCTGCATG
Rat              ACTTGGG------GGGAAGGCTGTTGAGTCTTCACTGTTGAGTCAACATC
Sheep            AaCCAAGCATTAGGATTAA--TCCAAATACGTGC------TCTTGGCAGc
Squirrel         ccctgagacttgggggaac--tgctgagcttccag-----tgtccacgtg
SquirrelMonkey   CCCTGAGGCCTAGGGGAGC--TGccGAGCCTTCgG-----TGTCTGCATG
Tenrec           aCCTGAGACCTTGGGGGAA-CTGcTGACtgTgCAG-----GGTCTGCccT
WhiteRhino       CCCTGAGaCtTgGGGGAGC--caccGAGCCTTCgt-----TGTCTGCATc

Human            TGGGAAGT--------GGGCTCCTTCACCTACCTCACAGGGCTGTTGTGA
Baboon           TGGGAAGT--------GGGCTtgTTCACCTACCTCACAGGGCTGTTGTGA
Bison            AGAAAAAAA--GAGAAAACACcAGAGGAAGAGCTCAAAGAATAGTTAcAA
Bonobo           TGGGAAGT--------GGGCTCCTTCACCTACCTCACAGGGCTGTTGTGA
Bushbaby         TGaGAAaT--------GGGCatggaCACCTACCTCACAGGGCTGTTGTGA
Cat              ---------------agcga--gcctACCTACCTCACAGGGtTGTTGTGA
Chimpanzee       TGGGAAGT--------GGGCTCCTTCACCTACCTCACAGGGCTGTTGTGA
ChineseHamster   TATGAAAT--------GGGCTcAGaTTCCTACCTCACAGGGCTGTTGTGA
ChinesePangolin  tgtggaat-----gggtttg---gacagctaccccacagggttgttttgg
Cow              AGAAAAAAA--GAGAAAACACTAGAGGAAGAGCTCAAAGAATAGTTAAAA
Dog              TGaGAAGT-----GGGCTCg--gacaACCTACCTCACAGGGtTGTTGTGA
Dolphin          GAAAAAAAaG---AGAAAcaacAGAGGAAGAGtTCAAAagATAGTTAAAA
Elephant         -----tat-----gaatgacttggaCACCTACCTCACAGGGtTGTTGTGA
Ferret           --------------acctga--ggaCACCTACCTCACAGGGtTGTTGTGA
Gibbon           TGGGAAGT--------GGGCTCgTTCACCTACCTCACAGGGCTGTTGTGA
GoldenMonkey     TGGGAAGT--------GGGCTtgTTCACCTACCTCACAGGGCTGTTGTGA
Gorilla          TGGGAAGT--------GGGCTCCTTCACCTACCTCACAGGGCTGTTGTGA
GreenMonkey      TGGaAAGT--------GGGCTtgTTCACCTACCTCACAGGGCTGTTGTGA
Hedgehog         --cccagc-----ctggctggttcTCACCTACCTCACAGGGCTGTTGTGA
Horse            TGtGAAGT-----ctcCTCg---gaCACCTACCTCACAGGGtTGTTGTGA
KangarooRat      gacgcgat--------gggccgggacgCCTACCTCACAGGGaTGTTGTGA
Macaque          TGGGAAGT--------GGGCTtgTTCACCTACCTCACAGGGCTGTTGTGA
MalayanLemur     TGtGAAaT--------GGGCgCagaCACCTACCTCACAGGGCTGTTGTGA
Manatee          -----tat-----gaatgacttggaCACCTACCTCACAGGGtTGTTGTGA
Megabat          ggggGT--------GGGCTC--tgaCACCTACCTCACAGGGtTGTTGTGA
Microbat         TGtGAAGG-----GGC---T--CTgCACCTACCTCACAGGGtTGTTGTGA
MinkeWhale       tgtgaaat-----gggatca---caCACCTACCTCACAGGGCTGTTGTGA
Mouse            TTCAAAGT-----TTCCATC---AAAACCTCTTCAAGTTCTTTATTGTTT
MouseLemur       TGGGAAaT-----GGGCgtg----aCACCTACCTCACAGGGCTGTTGTGA
NakedMoleRat     tgtgaagt-----gggctcggacacctgcctcccaTCACAGGGCTGccaa
Orangutan        TGGGAAGT--------GGGCTCgTTCACCTACCTCACAGGGCTGTTGTGA
Panda            ctgaggAG-----TGGGCTC--ggaCACCTACCTCACAGGGtTGTTGTGA
Pig              GGTACCAT-----GTGCTGG------GACCACCTCTCAATAACGGTGTGA
ProboscisMonkey  TGGGAAGT--------GGGCTtgTTCACCTACCTCACAGGGCTGTTGTGA
Rat              TATGAAAT--------GGGCTAAGGTTCCTACCTCACAGGGCTGTTGTGA
Sheep            AGaaAAAAAAAGAGAAAACACcAGAGGAAGAGCTCAAAGAAcAGTTAAAA
Squirrel         tGAAG------------TGGGCTgggACCTACCTCACAGGGCTGTTGTGA
SquirrelMonkey   cggggagc-----gGTGGGCTggTTCACCTACCTCACAGGGCTGTTGTGA
Tenrec           -----TgT-----GgAccgtcaGGACACCTACCTCACAGGGTTGTTGTGA
WhiteRhino       TGtGAAGT-----GGcCTCg---gaCACCTACCTCACAGGGtTGTTGTGA

Human            GGGGCGCTGTGATG------CGGTTCCAAAGCACAGGGCTTGGCGCACCC
Baboon           GGGGCGCTGTGATa------CGGTTCCAAAGCAtG-GGCTTGGCGCACCC
Bison            ATGAAAAAAGA---------------CC-----CAGGGAACCAGAGATGA
Bonobo           GGGGCGCTGTGATG------CGGTTCCAAAGCACAGGGCTTGGCGCACCC
Bushbaby         GGaGCatTaTGATG------tGGTTtaAAAGCAtAGGGCTTGGCaCAaCC
Cat              GGaGCGTGTGATGCGGTTtggAAGCACctgacccgggacttggctcaccc
Chimpanzee       GGGGCGCTGTGATG------CGGTTCCAAAGCACAGGGCTTGGCGCACCC
ChineseHamster   GGCagaTGCAATGTGCTTcGAAGCATGG--------GGCCTG--cTGGCT
ChinesePangolin  ggagcacgtgacgcaggttggaagcccc-cagctggggctgggcatactc
Cow              ATGAAAAAAGA---------------CC-----CAGGGAACCAGAGATGA
Dog              GGagcgaGTGATGCGGTTtgaaagcgcctgacctgGGGCTTGGCaCACCC
Dolphin          ccGAAAAAgGA---------------CC-----CgGGGgACCAGAGATGA
Elephant         GGaaCGCTGTGATaaagctggaagcacctgg-----cccaGCTTGGCatg
Ferret           GGagcgagccatgtggtttgaaagcgcctgacctgGGGCTTGGCaCACCC
Gibbon           GGGGCGCTGTGATG------CaGTTCCAAAGCACAGGGCTTGGCGCACCC
GoldenMonkey     GGGGCGCTGTGATa------CGGTTgCAAAGCACG-GGCTTGGCGCACtC
Gorilla          GGGGCGCTGTGATG------CGGTTCCAAAGCACAGGGCTTGGCGCACCC
GreenMonkey      GGGGCGCTGTGATa------CGGTTCCAAAGCACG-GGCTTGGCGCACCC
Hedgehog         GGatttggggggcc-------------ctggggggaggggctgggtgcct
Horse            GGagcaTGTGATGtGGTTCagaagggcccaacctggggcctggcacaccc
KangarooRat      GGcttctgcaatatggtttggagcccag--------ggcgtg--tgcacc
Macaque          GGGGCGCTGTGATa------CaGTTCtAAAGCACG-GGCTTGGCGCACCC
MalayanLemur     GGaGCGtTGTGATG------tGaTTCaAAAaCAgAGGGCTTGGCaCACCC
Manatee          GGaatGCTGTGATGaagctggaagcgcccgg-----cccggcttggcatg
Megabat          GGaGCCTGTGATGtGGTTtgaagatgcc-cgacgggggctcggcacaccc
Microbat         GGaGCCTGTGATGCGGTctgaaagtacccagcctgGGGCTTGGCaCAtCC
MinkeWhale       GGagcatgtgacgcggtcggaaagtgccctcccggGGGCTTGGCaCACCC
Mouse            AGGACTGAGACACTTG--GGGACAGTAATGGGGACTTTCTTTTGTATCTG
MouseLemur       GGG-cgcagtgatg------tggttcacAAGCACAGGGCgTGGCaC-ACC
NakedMoleRat     gaggcactgggatg------tggttccaaaacgccgggttgggctcgact
Orangutan        GGGGCGCTGTGATG------CGGTTCCAAAGCACAGGGCTTGGCGCACCC
Panda            GGagcgagtgatgtggtttgaaagcgcctgacctgGGGCTTGGCaCACCC
Pig              CCTTAAATACG--T----------------------CGCTTAACTTCTCC
ProboscisMonkey  GGGGCGCTGTGATa------CGGTTgCAAAGCACG-GGCTTGGCGCACCC
Rat              GGCTCTTGCAATGTGCTTAGAAGCATGG--------GGCCTG--GTGGCT
Sheep            gTGAAAAAAGA---------------CC-----CAGGGgACCAGAGATGA
Squirrel         GGcGCcgcaTGATG------tGGTTCgcgAGCACAGGGCTgGcCaCACCC
SquirrelMonkey   GGGCa----CTGTG------ATGCGGCAAAGCACAGGGCTTGGCaCACCC
Tenrec           GGgaccggatggctcg--ggaaactccccgg-----cctgccttggcacg
WhiteRhino       GGagcaTGTGATGaGGTTtgaaagtgcccgacctgGGGCTTGGCaCACCC

Human            CACTGTGCTCTCAATAAATGTGTTTC--CTGTCTTAACAAAAA-------
Baboon           CACTGTGCTCTCAATAAATGTGTTTC--CTGTCTTAACAAAAA-------
Bison            GATTTAACTTTAACCCAAAGTTTTCTAATTCTGGGCACACATGAATAAAG
Bonobo           CACTGTGCTCTCAATAAATGTGTTTC--CTGTCTTAACAAAAA-------
Bushbaby         CAtTGTGCTCTCAATAAATGTGTTTC--tTGTCTTAACtAAAA-------
Cat              tgtTGTGCTCTCAATAAATGTGTTTC--tTGcCTTAACAAAAA-------
Chimpanzee       CACTGTGCTCTCAATAAATGTGTTTC--CTGTCTTAACAAAAA-------
ChineseHamster   CATGGTGCTTTCAATAAATGTgTCT----TGTTTTAACTAA---------
ChinesePangolin  tgCTGTGCcCTCAATAAATGTaTTTC--tTGcCTTAACAAAA--------
Cow              GATTTAACTTTAACCCAAAGTTTTCTAATTCTGGGCACACATGAATAAAG
Dog              tctTGTGCTCTCAATAAATGTGTTTC--tTGcCTTAACAAAAA-------
Dolphin          GAgTTAACTTTAACCAAAtTT-TTCTAAcTCTGGGCACACATaAATAAAt
Elephant         gggTGTGCTCTCAATAAATGTGTTTC--tTGTaTTAACAAAA--------
Ferret           tAtTGTGCTCTCAATAAATGTGTTTC--tTGcCTTAACAA----------
Gibbon           CACTGTGCTCTCAATAAATGTGTTaC--CTGTCTTAACAAAAA-------
GoldenMonkey     CACTGTGCTCTCAATAAATGTGTTTC--CTGTCTTAACAAAAA-------
Gorilla          CACTGTGCTCTCAATAAATGTGTTTC--CTGTCTTAACAAAAA-------
GreenMonkey      CACTGTGCTCTCAATAAATGTGTTTC--CTGTCTTAACAAAAA-------
Hedgehog         cgtCTGTGCTTgAATAAATGTGTTTC--tTGTCTTAACAA----------
Horse            gatTGTGCTCTCAATAAATGTGTTTC--ttgccttaaccaa---------
KangarooRat      cgt-ggGCTCcCAATAAATGTttct----tgtcttcaccaaa--------
Macaque          CACTGTGCTCTCAATAAATGTGTTTC--CTGTCTTAACAAAAA-------
MalayanLemur     CAtTGTGCTCTCAATAAATGTGTTTC--tTGTCTTAACAAAA--------
Manatee          gggtgtgCTCAATAAA--TGTGTTTC--tTGcCTTAACAAAA--------
Megabat          tgtcGTGCTCTCAATAAATGTGTTTt--tctttttgcCTTAACA---AAc
Microbat         tctTGTGCTCTCAATAAATatctttt--ttttgcCTTAACAAAc---A--
MinkeWhale       CgtTGTGCTCTCAATAAATGTGTTTC--tTGcCTTAACAAAAA-------
Mouse            TCTTGAAAGGCCAAAATATTTTTATA--TTGCTGTAGACAAA--------
MouseLemur       CCCTGTGCTCTCAATAAATGTGTTTC--tTGTCTT---------------
NakedMoleRat     tctcGTGCTCTCAATAAATGTTTCtT----GTCTTAACcaaa--------
Orangutan        CACTGTGCTCTCAATAAATGTGTTTC--CTGTCTTAACAAAAA-------
Panda            tAtTGTGCTCTCAATAAATGTGTTTC--tTGcCTTAACAAAAA-------
Pig              GGGTCTCAGTTCTTTTCATGGCCTAA-ATGGGGATTAGGAAAAA------
ProboscisMonkey  CACTGTGCTCTCAATAAATGTGTTTC--CTGTCTTAACAAAAA-------
Rat              CATGGTGCTTTCAATAAATGTTTCT----TGTTTTAACTAAAA-------
Sheep            GATTTAACTTTAACCCAAAGTTTTCTAATTCTGGGCACACATacgTAAAG
Squirrel         CcGTGCgCTCAATAAATGTttctt------gtcttcacaaaa--------
SquirrelMonkey   gACTGTGCTCTCAATAAATGTGTTTC--CTGTCTTAACAAA---------
Tenrec           gggcttgctCTCAATAAATGTGTTTC--TTGCCTTAACAAAA--------
WhiteRhino       gAtTGTGCTCTCAATAAATGTaTTTC--tTGcCTTAACAAAcA-------

Human            --------------------
Baboon           --------------------
Bison            ACTGAAATGAAA----GTT-
Bonobo           --------------------
Bushbaby         --------------------
Cat              --------------------
Chimpanzee       --------------------
ChineseHamster   --------------------
ChinesePangolin  --------------------
Cow              ACTGAAATGAAA----GTT-
Dog              --------------------
Dolphin          aaacACTGAAATGAAAGaaa
Elephant         --------------------
Ferret           --------------------
Gibbon           --------------------
GoldenMonkey     --------------------
Gorilla          --------------------
GreenMonkey      --------------------
Hedgehog         --------------------
Horse            --------------------
KangarooRat      --------------------
Macaque          --------------------
MalayanLemur     --------------------
Manatee          --------------------
Megabat          A-------------------
Microbat         --------------------
MinkeWhale       --------------------
Mouse            --------------------
MouseLemur       --------------------
NakedMoleRat     --------------------
Orangutan        --------------------
Panda            --------------------
Pig              --------------------
ProboscisMonkey  --------------------
Rat              --------------------
Sheep            ACTGAAATGAAA----Gaaa
Squirrel         --------------------
SquirrelMonkey   --------------------
Tenrec           --------------------
WhiteRhino       --------------------
//
